# Supplementary material for: RNAmotifs: prediction of multivalent RNA motifs that control alternative splicing
Source: Genome Biol. 2014 Jan 31;15(1):R20. doi: 10.1186/gb-2014-15-1-r20 (PMC4054596; doi:10.1186/gb-2014-15-1-r20)
Supplement: Additional file 2 — Tetramers found enriched in at least one dataset. This figure shows tetramers that have been found significantly enriched (pdfr <0.1 and pempirical <0.0005) in at least one dataset (NOVA, hnRNP C, PTBP1, TARDBP, TIAL1, 'Mixed' and Brain-Heart sets) in the region of interest surrounding the cassette exons. Tetramers enriched in enhanced exons are depicted in blue, whereas those enriched in silenced exons are in red. [file gb-2014-15-1-r20-S2.xls]

## Sheet: NOVA
tetramer	Exon Type	Enriched in region	Region 1		Region 2		Region 3
			pv-fisher-fdr	pv-Empirical	pv-fisher-fdr	pv-Empirical	pv-fisher-fdr	pv-Empirical
YCAY	enh	3	1	1	1	1	0.00884358	9.999e-05
TCTC	enh	1	0.0811489	0.00019998	1	1	0.351723	0.00069993
YATY	sil	1	0.0398788	9.999e-05	0.785213	0.00439956	1	1
YCAY	sil	1,2	0.00234369	9.999e-05	0.0551134	9.999e-05	1	1
YGTY	sil	1	0.0229101	9.999e-05	1	1	1	1
YTCR	sil	1	0.0302806	0.00029997	1	1	1	1
ATCA	sil	1	0.0322482	9.999e-05	0.58655	0.00109989	1	1
CATC	sil	1	0.00234369	9.999e-05	1	1	1	1
CATG	sil	1	0.0567353	0.00019998	0.297014	0.00079992	1	1
CATT	sil	1	0.0115866	9.999e-05	0.371066	0.00069993	0.782647	0.00349965
CCAT	sil	1	0.0367326	9.999e-05	0.725026	0.0039996	1	1
TCAT	sil	1	6.98399e-05	9.999e-05	0.654128	0.00219978	1	1
TCTG	sil	1	0.0132053	9.999e-05	1	1	1	1
TGTC	sil	1	0.0636812	9.999e-05	0.827747	0.00489951	1	1
TTCA	sil	1	0.0132053	9.999e-05	1	1	1	1

## Sheet: hnRNP C
tetramer	Exon Type	Enriched in region	Region 1		Region 2		Region 3
			pv-fisher-fdr	pv-Empirical	pv-fisher-fdr	pv-Empirical	pv-fisher-fdr	pv-Empirical
YTTY	sil	1,3	1.67544e-21	9.999e-05	0.310462	0.00119988	2.76078e-08	9.999e-05
AGTG	sil	2	1	1	2.1608e-05	9.999e-05	1	1
CCAC	sil	3	1	1	1	1	0.000152768	9.999e-05
CCTC	sil	2	1	1	3.26331e-06	9.999e-05	1	1
TTTT	sil	1,3	1.30731e-37	9.999e-05	1	1	3.68989e-13	9.999e-05

## Sheet: PTB
tetramer	Exon Type	Enriched in region	Region 1		Region 2		Region 3
			pv-fisher-fdr	pv-Empirical	pv-fisher-fdr	pv-Empirical	pv-fisher-fdr	pv-Empirical
YCTY	sil	1	5.17134e-18	9.999e-05	0.0612088	0.00019998	0.885541	0.0185981
YTCY	sil	1	6.53914e-20	9.999e-05	0.0612088	0.00019998	0.497119	0.00149985
YTTY	sil	1	0.000275719	9.999e-05	1	1	0.0961457	0.00049995
CTCT	sil	1	9.00144e-08	9.999e-05	0.114975	0.00059994	1	1
CTGT	sil	1	0.00010201	9.999e-05	1	1	0.160751	0.00019998
CTTT	sil	1,3	4.32305e-08	9.999e-05	1	1	0.000353173	9.999e-05
TCTC	sil	1	1.13379e-07	9.999e-05	0.285295	0.00089991	0.479614	0.0019998
TCTG	sil	1	0.000249473	9.999e-05	1	1	0.310049	0.00109989
TCTT	sil	1	7.07292e-09	9.999e-05	0.476901	0.00139986	0.798844	0.00869913
TTCT	sil	1	3.87115e-13	9.999e-05	0.114975	0.00029997	0.497119	0.00209979
TTTC	sil	1	9.95206e-07	9.999e-05	0.864354	0.0181982	0.00200521	9.999e-05

## Sheet: TARDBP
tetramer	Exon Type	Enriched in region	Region 1		Region 2		Region 3
			pv-fisher-fdr	pv-Empirical	pv-fisher-fdr	pv-Empirical	pv-fisher-fdr	pv-Empirical
RTGY	sil	1	0.0370076	9.999e-05	1	1	1	1

## Sheet: TIA1
tetramer	Exon Type	Enriched in region	Region 1		Region 2		Region 3
			pv-fisher-fdr	pv-Empirical	pv-fisher-fdr	pv-Empirical	pv-fisher-fdr	pv-Empirical
RTTY	enh	3	0.100192	0.00049995	0.0898094	9.999e-05	9.96265e-10	9.999e-05
YATY	enh	3	0.35099	0.00139986	1	1	6.78293e-09	9.999e-05
YTAY	enh	3	0.35099	0.00129987	0.663157	0.00429957	1.13704e-09	9.999e-05
YTTR	enh	3	0.0279438	9.999e-05	0.110018	0.00019998	1.64864e-07	9.999e-05
YTTY	enh	3	0.298977	0.00089991	1	1	4.88583e-06	9.999e-05
ATTT	enh	3	0.989358	0.0556944	0.271321	0.00049995	3.06435e-14	9.999e-05
CTTT	enh	3	0.181311	0.00019998	0.754186	0.00679932	5.41908e-06	9.999e-05
TATA	enh	3	0.454359	0.00129987	0.868767	0.0184982	0.000145968	9.999e-05
TATT	enh	3	0.0321422	9.999e-05	0.0898094	0.00019998	5.17071e-15	9.999e-05
TCTT	enh	3	0.799534	0.0106989	0.798888	0.0126987	2.93065e-06	9.999e-05
TTAA	enh	3	0.0278504	9.999e-05	0.00482762	9.999e-05	1.1398e-05	9.999e-05
TTAT	enh	3	0.593669	0.00369963	0.287996	0.00029997	3.06435e-14	9.999e-05
TTCT	enh	3	0.116952	0.00029997	0.359791	0.00109989	4.31655e-05	9.999e-05
TTTA	enh	1,3	0.000594184	9.999e-05	0.283357	0.0009999	6.7264e-21	9.999e-05
TTTC	enh	3	0.260516	0.00049995	0.283357	0.00069993	3.16828e-12	9.999e-05
TTTG	enh	3	0.808068	0.0113989	0.271321	0.00069993	1.14569e-05	9.999e-05
TTTT	enh	3	0.115892	0.00049995	1	1	7.8586e-08	9.999e-05

## Sheet: Mixed
tetramer	Exon Type	Enriched in region	Region 1		Region 2		Region 3
			pv-fisher-fdr	pv-Empirical	pv-fisher-fdr	pv-Empirical	pv-fisher-fdr	pv-Empirical
YATY	enh	3	0.0196509	9.999e-05	1	0.581042	9.53227e-06	9.999e-05
YTAY	enh	3	0.0243122	9.999e-05	0.902321	0.0510949	2.74498e-09	9.999e-05
TTTA	enh	3	0.256968	0.00069993	0.902321	0.0527947	4.43114e-08	9.999e-05
YCTY	sil	1	9.6978e-09	9.999e-05	0.432853	0.00169983	1	1
YTCY	sil	1	1.1207e-07	9.999e-05	0.999999	0.458954	1	1
YTTY	sil	1	2.04457e-13	9.999e-05	0.214557	0.00039996	0.0262911	9.999e-05
TTTT	sil	1	4.09465e-06	9.999e-05	0.999999	0.39516	0.0262911	9.999e-05

## Sheet: Brain Heart
tetramer	Exon Type	Enriched in region	Region 1		Region 2		Region 3		Tissue
			pv-fisher-fdr	pv-Empirical	pv-fisher-fdr	pv-Empirical	pv-fisher-fdr	pv-Empirical
YCTY	enh	1	6.79039e-06	9.999e-05	1	1	0.99997	0.949105	Heart
YGCY	enh	1	0.0506282	9.999e-05	1	1	0.87194	0.0344966	Heart
YGTY	enh	1	0.000750841	9.999e-05	1	1	0.713835	0.00889911	Heart
YTCY	enh	1	2.47908e-07	9.999e-05	1	1	0.540355	0.00309969	Heart
YTGY	enh	1	1.01035e-06	9.999e-05	1	1	0.99997	0.948205	Heart
ATCA	enh	1	0.0278515	9.999e-05	1	1	0.355217	0.00089991	Brain
ATCT	enh	3	1	1	1	1	0.0510219	9.999e-05	Heart
CTCT	enh	1	2.71945e-05	9.999e-05	1	1	0.87194	0.0277972	Heart
CTGT	enh	1	0.0276499	0.00029997	1	1	0.262273	0.00079992	Heart
CTTT	enh	1	0.00145229	9.999e-05	1	1	0.35623	0.00079992	Heart
GCTT	enh	1	0.0278515	9.999e-05	1	1	0.694867	0.00649935	Heart
TCTC	enh	1	0.082507	9.999e-05	1	1	0.745478	0.010299	Heart
TCTT	enh	1	0.000557005	9.999e-05	1	1	0.934501	0.0592941	Heart
TGCT	enh	1	0.0178658	9.999e-05	1	1	0.87194	0.0269973	Heart
TGTC	enh	1	0.042017	0.00019998	1	1	0.458601	0.00189981	Heart
TTCT	enh	1	0.000886364	9.999e-05	1	1	0.906494	0.0392961	Heart
TTTC	enh	1	0.0991819	0.00019998	1	1	0.973919	0.128787	Heart
YATY	sil	1	0.0242478	0.00019998	0.999872	0.845415	0.884106	0.0277972	Brain
YTTR	sil	1	0.0102056	9.999e-05	0.999872	0.846515	0.999761	0.834917	Brain
CATT	sil	1	0.0572467	0.00029997	0.999872	0.847815	0.999761	0.837116	Brain
CTGC	sil	3	1	1	0.999872	0.849815	0.0862724	0.00039996	Heart
TCAT	sil	1,2	0.00496765	9.999e-05	0.0623903	0.00029997	0.834464	0.0179982	Brain
TCCA	sil	1	0.0529349	9.999e-05	0.999872	0.849215	0.931737	0.0481952	Brain
TTCA	sil	1	0.00496765	9.999e-05	0.999872	0.847615	0.999761	0.835816	Brain
