# Supplementary material for: RNAmotifs: prediction of multivalent RNA motifs that control alternative splicing
Source: Genome Biol. 2014 Jan 31;15(1):R20. doi: 10.1186/gb-2014-15-1-r20 (PMC4054596; doi:10.1186/gb-2014-15-1-r20)
Supplement: Additional file 1 — Evaluation of the NOVA target exons identified when different 'coverage percentages' are chosen for the definition of YCAY clusters. This figure shows the analysis that was used to determine the appropriate hmin. We retrieved 500 nucleotides of flanking intronic sequence next to each splice site (or up to the middle if the intron is shorter than 1 kb), and 100 nucleotides of exonic sequence next to each splice site (or up to the middle if the exon is shorter than 200 nucleotides) and determine the percentage of genomic sequence (termed 'coverage percentage') covered by each tetramer. To determine the optimal hmin, we analyzed the sequences in the regions r1, r2 and r3, and determined the coverage percentage for each h for the YCAY tetramer. The percentage of NOVA-regulated enhanced, silenced and control exons that contained the YCAY tetramer differed when choosing the coverage percentage closest to 0.062, 0.125, 0.25, 0.5, and 1, as shown separately for each region in the three graphs. As shown in the table, 0.5% is the minimum coverage percentage required to detect >10% of the regulated exons in each of the regions in a correct manner: that is, silenced exons in regions 1 and 2, and enhanced exons in region 3. [file gb-2014-15-1-r20-S1.xls]

## Sheet: Supplementary Table 1
	NOVA1/2	hnRNP C	PTB	TDP-43	TIA	Mixed	Brain-Heart
Enhanced Exons	98	326	325	40	534	983	1566
Silenced Exons	70	277	398	46	329	838	1381
Control Exons	4200	7371	6958	8421	6743	12966	4986
Total	4368	7974	7681	8507	7606	14787	7933
