# Supplementary material for: RNAmotifs: prediction of multivalent RNA motifs that control alternative splicing
Source: Genome Biol. 2014 Jan 31;15(1):R20. doi: 10.1186/gb-2014-15-1-r20 (PMC4054596; doi:10.1186/gb-2014-15-1-r20)
Supplement: Additional file 3 — Table showing the number of regulated and control cassette exons for each RNA-binding protein. The 'Mixed' dataset contains exons that are differentially regulated by hnRNP C, PTB or TIA proteins. For this set, we considered only exons showing the same regulatory activity with the three proteins. No overlap between enhanced, silenced and control exons was allowed. (XLS 405 kb) [file gb-2014-15-1-r20-S3.xls]

## Sheet: NOVA
	Region 1				Region 2				Region 3
	Enhanced		Silenced		Enhanced		Silenced		Enhanced		Silenced
tetramer	pv-fisher-fdr	pv-Empirical	pv-fisher-fdr	pv-Empirical	pv-fisher-fdr	pv-Empirical	pv-fisher-fdr	pv-Empirical	pv-fisher-fdr	pv-Empirical	pv-fisher-fdr	pv-Empirical
RAAR	1	1	1	1	1	1	1	1	1	1	1	1
RAAY	1	1	1	1	1	1	1	1	1	1	1	1
RACR	1	1	1	1	1	1	1	1	1	1	1	1
RACY	1	1	1	1	1	1	1	1	1	1	1	1
RAGR	1	1	1	1	1	1	1	1	1	1	1	1
RAGY	1	1	1	1	1	1	1	1	1	1	1	1
RATR	1	1	1	1	1	1	1	1	1	1	1	1
RATY	1	1	1	1	1	1	0.785213	0.00369963	1	1	1	1
RCAR	1	1	1	1	1	1	1	1	1	1	1	1
RCAY	1	1	1	1	1	1	1	1	1	1	1	1
RCCR	1	1	1	1	1	1	1	1	1	1	1	1
RCCY	1	1	1	1	1	1	1	1	0.940852	0.00919908	1	1
RCGR	1	1	1	1	1	1	1	1	1	1	1	1
RCGY	1	1	1	1	1	1	1	1	1	1	1	1
RCTR	1	1	1	1	1	1	0.93202	0.00969903	1	1	1	1
RCTY	1	1	0.94202	0.00589941	1	1	1	1	1	1	1	1
RGAR	1	1	1	1	1	1	1	1	1	1	1	1
RGAY	1	1	1	1	1	1	1	1	1	1	1	1
RGCR	1	1	1	1	1	1	1	1	1	1	1	1
RGCY	1	1	1	1	1	1	1	1	1	1	1	1
RGGR	1	1	1	1	1	1	1	1	1	1	1	1
RGGY	1	1	1	1	1	1	1	1	1	1	1	1
RGTR	1	1	1	1	1	1	1	1	1	1	1	1
RGTY	1	1	1	1	1	1	1	1	1	1	1	1
RTAR	1	1	1	1	1	1	1	1	1	1	1	1
RTAY	1	1	1	1	1	1	1	1	1	1	1	1
RTCR	1	1	0.685365	0.00289971	1	1	1	1	1	1	1	1
RTCY	1	1	0.590489	0.00169983	1	1	1	1	0.940852	0.00829917	1	1
RTGR	1	1	1	1	1	1	1	1	1	1	1	1
RTGY	1	1	1	1	1	1	1	1	1	1	1	1
RTTR	1	1	1	1	1	1	1	1	1	1	1	1
RTTY	1	1	1	1	1	1	1	1	1	1	1	1
YAAR	1	1	1	1	1	1	1	1	1	1	1	1
YAAY	1	1	1	1	1	1	1	1	1	1	1	1
YACR	1	1	1	1	1	1	1	1	1	1	1	1
YACY	1	1	1	1	1	1	1	1	1	1	1	1
YAGR	1	1	1	1	1	1	1	1	1	1	1	1
YAGY	1	1	1	1	1	1	1	1	1	1	1	1
YATR	1	1	1	1	1	1	1	1	1	1	1	1
YATY	1	1	0.0398788	9.999e-05	1	1	0.785213	0.00439956	1	1	1	1
YCAR	1	1	1	1	1	1	1	1	1	1	1	1
YCAY	1	1	0.00234369	9.999e-05	1	1	0.0551134	9.999e-05	0.00884358	9.999e-05	1	1
YCCR	1	1	1	1	1	1	0.459718	0.00089991	1	1	1	1
YCCY	1	1	0.685365	0.00259974	1	1	0.371066	0.00079992	1	1	1	1
YCGR	1	1	1	1	1	1	1	1	1	1	1	1
YCGY	1	1	1	1	1	1	1	1	0.940852	0.010399	1	1
YCTR	1	1	1	1	1	1	1	1	1	1	1	1
YCTY	1	1	1	1	1	1	1	1	1	1	1	1
YGAR	1	1	1	1	1	1	1	1	1	1	1	1
YGAY	1	1	1	1	1	1	1	1	0.639352	0.00229977	1	1
YGCR	1	1	1	1	1	1	1	1	1	1	1	1
YGCY	1	1	1	1	1	1	1	1	1	1	1	1
YGGR	1	1	1	1	1	1	1	1	1	1	1	1
YGGY	1	1	1	1	1	1	1	1	1	1	1	1
YGTR	1	1	1	1	1	1	1	1	0.355931	0.00069993	1	1
YGTY	1	1	0.0229101	9.999e-05	1	1	1	1	1	1	1	1
YTAR	1	1	1	1	1	1	1	1	1	1	1	1
YTAY	1	1	1	1	1	1	1	1	1	1	1	1
YTCR	1	1	0.0302806	0.00029997	1	1	1	1	1	1	1	1
YTCY	0.827662	0.00639936	0.685365	0.00279972	1	1	1	1	1	1	0.782647	0.00389961
YTGR	1	1	0.44753	0.00029997	1	1	1	1	1	1	1	1
YTGY	1	1	0.516122	0.00149985	1	1	1	1	1	1	1	1
YTTR	1	1	0.267026	0.00049995	1	1	1	1	1	1	1	1
YTTY	1	1	0.267026	0.00029997	1	1	1	1	1	1	1	1
AAAA	1	1	1	1	1	1	1	1	1	1	1	1
AAAC	1	1	1	1	1	1	1	1	0.940852	0.00789921	1	1
AAAG	1	1	1	1	1	1	1	1	1	1	1	1
AAAT	1	1	1	1	1	1	1	1	1	1	1	1
AACA	1	1	1	1	1	1	1	1	1	1	1	1
AACC	1	1	1	1	1	1	1	1	1	1	1	1
AACG	1	1	1	1	1	1	1	1	1	1	1	1
AACT	1	1	1	1	1	1	1	1	1	1	1	1
AAGA	1	1	1	1	1	1	1	1	1	1	1	1
AAGC	1	1	1	1	1	1	1	1	1	1	1	1
AAGG	1	1	1	1	1	1	1	1	1	1	1	1
AAGT	1	1	1	1	1	1	1	1	1	1	1	1
AATA	1	1	1	1	1	1	1	1	1	1	1	1
AATC	1	1	1	1	1	1	1	1	1	1	1	1
AATG	1	1	1	1	1	1	1	1	1	1	1	1
AATT	1	1	1	1	1	1	1	1	1	1	1	1
ACAA	1	1	1	1	1	1	1	1	1	1	1	1
ACAC	1	1	1	1	1	1	1	1	1	1	1	1
ACAG	1	1	1	1	1	1	1	1	1	1	1	1
ACAT	1	1	1	1	1	1	1	1	1	1	1	1
ACCA	1	1	1	1	1	1	1	1	1	1	1	1
ACCC	1	1	1	1	1	1	1	1	1	1	1	1
ACCG	1	1	1	1	1	1	1	1	1	1	1	1
ACCT	1	1	1	1	1	1	1	1	0.961275	0.00689931	1	1
ACGA	1	1	1	1	1	1	0.785213	0.00619938	1	1	1	1
ACGC	1	1	1	1	1	1	1	1	1	1	1	1
ACGG	1	1	1	1	1	1	1	1	1	1	1	1
ACGT	1	1	1	1	1	1	1	1	0.30641	0.00039996	1	1
ACTA	1	1	1	1	1	1	1	1	1	1	1	1
ACTC	1	1	1	1	1	1	1	1	1	1	1	1
ACTG	1	1	1	1	1	1	1	1	1	1	1	1
ACTT	1	1	1	1	1	1	1	1	1	1	1	1
AGAA	1	1	1	1	1	1	1	1	1	1	1	1
AGAC	1	1	1	1	1	1	1	1	1	1	1	1
AGAG	1	1	1	1	1	1	1	1	1	1	1	1
AGAT	1	1	1	1	1	1	1	1	1	1	1	1
AGCA	1	1	1	1	1	1	1	1	1	1	1	1
AGCC	1	1	1	1	1	1	1	1	1	1	1	1
AGCG	1	1	0.720802	0.00239976	1	1	1	1	1	1	1	1
AGCT	1	1	1	1	1	1	1	1	1	1	1	1
AGGA	1	1	1	1	1	1	1	1	1	1	1	1
AGGC	1	1	1	1	1	1	1	1	1	1	1	1
AGGG	1	1	1	1	1	1	1	1	1	1	1	1
AGGT	1	1	1	1	1	1	1	1	1	1	1	1
AGTA	1	1	1	1	1	1	1	1	1	1	1	1
AGTC	1	1	1	1	1	1	1	1	1	1	1	1
AGTG	1	1	1	1	1	1	1	1	1	1	1	1
AGTT	1	1	0.95403	0.00379962	1	1	1	1	1	1	1	1
ATAA	1	1	1	1	1	1	1	1	1	1	1	1
ATAC	1	1	1	1	1	1	0.673973	0.00189981	1	1	1	1
ATAG	1	1	1	1	1	1	0.827747	0.00349965	1	1	1	1
ATAT	1	1	1	1	1	1	1	1	1	1	1	1
ATCA	1	1	0.0322482	9.999e-05	1	1	0.58655	0.00109989	1	1	1	1
ATCC	1	1	1	1	1	1	1	1	1	1	1	1
ATCG	1	1	1	1	1	1	1	1	1	1	1	1
ATCT	1	1	1	1	1	1	1	1	0.98905	0.00889911	1	1
ATGA	1	1	1	1	1	1	1	1	0.849554	0.00349965	1	1
ATGC	1	1	1	1	1	1	1	1	1	1	1	1
ATGG	1	1	1	1	1	1	1	1	1	1	1	1
ATGT	1	1	0.961534	0.00469953	1	1	0.785213	0.00319968	1	1	1	1
ATTA	1	1	1	1	1	1	1	1	1	1	1	1
ATTC	1	1	1	1	1	1	1	1	1	1	1	1
ATTG	1	1	1	1	1	1	1	1	1	1	1	1
ATTT	1	1	0.95403	0.00789921	1	1	1	1	1	1	1	1
CAAA	1	1	1	1	1	1	1	1	1	1	1	1
CAAC	1	1	1	1	1	1	1	1	1	1	1	1
CAAG	1	1	1	1	1	1	1	1	1	1	1	1
CAAT	1	1	1	1	1	1	1	1	1	1	1	1
CACA	1	1	1	1	1	1	1	1	1	1	1	1
CACC	1	1	1	1	1	1	0.66729	0.00289971	0.639352	0.00239976	1	1
CACG	1	1	1	1	1	1	0.66729	0.00169983	1	1	1	1
CACT	1	1	1	1	1	1	1	1	0.717719	0.00219978	1	1
CAGA	1	1	1	1	1	1	0.866427	0.00589941	1	1	1	1
CAGC	1	1	1	1	1	1	1	1	1	1	1	1
CAGG	1	1	1	1	1	1	1	1	1	1	1	1
CAGT	1	1	0.986677	0.00619938	1	1	1	1	1	1	1	1
CATA	1	1	1	1	1	1	0.785213	0.00249975	1	1	1	1
CATC	1	1	0.00234369	9.999e-05	1	1	1	1	0.940852	0.00709929	1	1
CATG	1	1	0.0567353	0.00019998	1	1	0.297014	0.00079992	1	1	1	1
CATT	1	1	0.0115866	9.999e-05	1	1	0.371066	0.00069993	0.717719	0.00269973	0.782647	0.00349965
CCAA	1	1	1	1	1	1	1	1	1	1	1	1
CCAC	1	1	1	1	1	1	1	1	0.849554	0.00609939	1	1
CCAG	1	1	1	1	1	1	1	1	1	1	1	1
CCAT	1	1	0.0367326	9.999e-05	1	1	0.725026	0.0039996	0.145239	0.00019998	1	1
CCCA	1	1	1	1	1	1	0.664062	0.0029997	1	1	1	1
CCCC	1	1	1	1	1	1	0.392511	0.00069993	1	1	1	1
CCCG	1	1	1	1	1	1	1	1	1	1	1	1
CCCT	1	1	1	1	1	1	1	1	1	1	1	1
CCGA	1	1	1	1	1	1	1	1	1	1	1	1
CCGC	1	1	1	1	1	1	1	1	0.849554	0.00649935	1	1
CCGG	1	1	1	1	1	1	1	1	1	1	1	1
CCGT	1	1	1	1	1	1	1	1	1	1	1	1
CCTA	1	1	1	1	1	1	1	1	1	1	1	1
CCTC	1	1	1	1	1	1	1	1	1	1	1	1
CCTG	1	1	1	1	1	1	1	1	1	1	1	1
CCTT	1	1	1	1	1	1	1	1	1	1	0.117628	0.00019998
CGAA	1	1	1	1	1	1	1	1	1	1	1	1
CGAC	1	1	1	1	1	1	1	1	1	1	1	1
CGAG	1	1	1	1	1	1	0.926832	0.0110989	0.945582	0.009999	1	1
CGAT	1	1	1	1	1	1	0.392511	0.00079992	1	1	1	1
CGCA	1	1	1	1	1	1	1	1	1	1	1	1
CGCC	1	1	1	1	1	1	1	1	1	1	1	1
CGCG	1	1	1	1	1	1	1	1	1	1	1	1
CGCT	1	1	1	1	1	1	1	1	1	1	1	1
CGGA	1	1	1	1	1	1	1	1	1	1	1	1
CGGC	1	1	1	1	1	1	1	1	1	1	1	1
CGGG	1	1	1	1	1	1	1	1	1	1	1	1
CGGT	1	1	1	1	1	1	1	1	1	1	1	1
CGTA	1	1	1	1	1	1	1	1	1	1	1	1
CGTC	1	1	1	1	1	1	1	1	0.940852	0.010099	1	1
CGTG	1	1	1	1	1	1	1	1	0.940852	0.0114989	1	1
CGTT	1	1	1	1	1	1	1	1	0.940852	0.00789921	1	1
CTAA	1	1	1	1	1	1	1	1	1	1	1	1
CTAC	1	1	1	1	1	1	1	1	1	1	1	1
CTAG	1	1	1	1	1	1	1	1	1	1	1	1
CTAT	1	1	1	1	1	1	1	1	1	1	1	1
CTCA	1	1	1	1	1	1	1	1	1	1	1	1
CTCC	1	1	1	1	1	1	1	1	1	1	0.998837	0.0108989
CTCG	1	1	1	1	1	1	1	1	0.252138	0.00059994	1	1
CTCT	1	1	1	1	1	1	1	1	1	1	1	1
CTGA	1	1	1	1	1	1	1	1	1	1	1	1
CTGC	1	1	1	1	1	1	1	1	1	1	1	1
CTGG	1	1	1	1	1	1	1	1	1	1	1	1
CTGT	1	1	0.154447	0.00029997	1	1	1	1	1	1	1	1
CTTA	1	1	1	1	1	1	1	1	1	1	1	1
CTTC	1	1	1	1	1	1	1	1	1	1	0.782647	0.00279972
CTTG	1	1	1	1	1	1	1	1	0.940852	0.00679932	1	1
CTTT	1	1	1	1	1	1	1	1	1	1	1	1
GAAA	1	1	1	1	1	1	1	1	1	1	1	1
GAAC	1	1	1	1	1	1	1	1	1	1	1	1
GAAG	1	1	1	1	1	1	1	1	1	1	1	1
GAAT	1	1	1	1	1	1	1	1	1	1	1	1
GACA	1	1	1	1	1	1	1	1	1	1	1	1
GACC	1	1	1	1	1	1	1	1	1	1	1	1
GACG	1	1	1	1	1	1	1	1	1	1	1	1
GACT	1	1	1	1	1	1	1	1	1	1	1	1
GAGA	1	1	1	1	1	1	1	1	1	1	1	1
GAGC	1	1	1	1	1	1	0.622126	0.00249975	1	1	1	1
GAGG	1	1	1	1	1	1	1	1	1	1	1	1
GAGT	1	1	1	1	1	1	1	1	1	1	1	1
GATA	1	1	1	1	1	1	1	1	1	1	1	1
GATC	1	1	1	1	1	1	1	1	1	1	1	1
GATG	1	1	1	1	1	1	1	1	1	1	1	1
GATT	1	1	1	1	1	1	1	1	1	1	1	1
GCAA	1	1	1	1	1	1	1	1	1	1	1	1
GCAC	1	1	1	1	1	1	1	1	1	1	1	1
GCAG	1	1	1	1	1	1	1	1	1	1	1	1
GCAT	1	1	1	1	1	1	1	1	1	1	1	1
GCCA	1	1	1	1	1	1	1	1	1	1	1	1
GCCC	1	1	1	1	1	1	1	1	1	1	1	1
GCCG	1	1	1	1	1	1	1	1	1	1	1	1
GCCT	1	1	1	1	1	1	1	1	1	1	1	1
GCGA	1	1	1	1	1	1	1	1	1	1	1	1
GCGC	1	1	1	1	1	1	1	1	1	1	1	1
GCGG	1	1	1	1	1	1	1	1	1	1	1	1
GCGT	1	1	1	1	1	1	1	1	1	1	1	1
GCTA	1	1	1	1	1	1	1	1	1	1	1	1
GCTC	1	1	1	1	1	1	1	1	1	1	1	1
GCTG	1	1	1	1	1	1	1	1	1	1	1	1
GCTT	1	1	0.961534	0.0059994	1	1	1	1	1	1	1	1
GGAA	1	1	1	1	1	1	1	1	1	1	1	1
GGAC	1	1	1	1	1	1	1	1	1	1	1	1
GGAG	1	1	1	1	1	1	1	1	1	1	1	1
GGAT	1	1	1	1	1	1	1	1	1	1	1	1
GGCA	1	1	1	1	1	1	1	1	1	1	1	1
GGCC	1	1	1	1	1	1	1	1	1	1	1	1
GGCG	1	1	1	1	1	1	1	1	1	1	1	1
GGCT	1	1	1	1	1	1	1	1	1	1	1	1
GGGA	1	1	0.685365	0.00189981	1	1	1	1	1	1	1	1
GGGC	1	1	1	1	1	1	1	1	1	1	1	1
GGGG	1	1	1	1	1	1	1	1	1	1	1	1
GGGT	1	1	1	1	1	1	1	1	1	1	1	1
GGTA	1	1	1	1	1	1	1	1	1	1	1	1
GGTC	1	1	1	1	1	1	1	1	1	1	1	1
GGTG	1	1	1	1	1	1	1	1	1	1	1	1
GGTT	1	1	1	1	1	1	1	1	1	1	1	1
GTAA	1	1	1	1	1	1	1	1	1	1	1	1
GTAC	1	1	1	1	1	1	1	1	1	1	1	1
GTAG	1	1	1	1	1	1	1	1	1	1	1	1
GTAT	1	1	1	1	1	1	1	1	1	1	1	1
GTCA	1	1	1	1	1	1	1	1	1	1	1	1
GTCC	1	1	1	1	1	1	1	1	1	1	1	1
GTCG	1	1	1	1	1	1	1	1	1	1	1	1
GTCT	1	1	0.271442	9.999e-05	1	1	1	1	1	1	1	1
GTGA	1	1	1	1	1	1	1	1	1	1	1	1
GTGC	1	1	1	1	1	1	1	1	1	1	1	1
GTGG	1	1	1	1	1	1	1	1	1	1	1	1
GTGT	1	1	1	1	1	1	0.785213	0.00309969	1	1	1	1
GTTA	1	1	0.685365	0.00119988	1	1	1	1	1	1	1	1
GTTC	1	1	1	1	1	1	1	1	1	1	1	1
GTTG	1	1	1	1	1	1	1	1	1	1	1	1
GTTT	1	1	1	1	1	1	1	1	1	1	1	1
TAAA	1	1	1	1	1	1	1	1	1	1	1	1
TAAC	1	1	1	1	1	1	1	1	1	1	1	1
TAAG	1	1	1	1	1	1	1	1	1	1	1	1
TAAT	1	1	1	1	1	1	1	1	1	1	1	1
TACA	1	1	1	1	1	1	0.722487	0.00249975	1	1	1	1
TACC	1	1	1	1	1	1	0.654128	0.0019998	1	1	1	1
TACG	1	1	1	1	1	1	1	1	1	1	1	1
TACT	1	1	1	1	1	1	1	1	1	1	1	1
TAGA	1	1	1	1	1	1	1	1	1	1	1	1
TAGC	1	1	1	1	1	1	1	1	1	1	1	1
TAGG	1	1	1	1	1	1	1	1	1	1	1	1
TAGT	1	1	1	1	1	1	1	1	1	1	1	1
TATA	1	1	1	1	1	1	1	1	1	1	1	1
TATC	1	1	1	1	1	1	1	1	1	1	1	1
TATG	1	1	1	1	1	1	1	1	1	1	1	1
TATT	1	1	1	1	1	1	1	1	1	1	1	1
TCAA	1	1	1	1	1	1	1	1	1	1	1	1
TCAC	1	1	1	1	1	1	1	1	1	1	1	1
TCAG	1	1	0.793242	0.00309969	1	1	1	1	1	1	1	1
TCAT	1	1	6.98399e-05	9.999e-05	1	1	0.654128	0.00219978	1	1	1	1
TCCA	1	1	0.136693	9.999e-05	1	1	1	1	0.530903	0.00109989	1	1
TCCC	1	1	1	1	1	1	1	1	1	1	1	1
TCCG	1	1	1	1	1	1	1	1	1	1	1	1
TCCT	1	1	0.961534	0.00809919	1	1	1	1	1	1	0.782647	0.0039996
TCGA	1	1	1	1	1	1	1	1	1	1	1	1
TCGC	1	1	1	1	1	1	1	1	1	1	1	1
TCGG	1	1	1	1	1	1	1	1	1	1	1	1
TCGT	1	1	0.95403	0.00629937	1	1	1	1	0.350897	0.00059994	1	1
TCTA	1	1	1	1	1	1	1	1	1	1	1	1
TCTC	0.0811489	0.00019998	1	1	1	1	1	1	0.351723	0.00069993	1	1
TCTG	1	1	0.0132053	9.999e-05	1	1	1	1	1	1	1	1
TCTT	1	1	1	1	1	1	1	1	1	1	1	1
TGAA	1	1	1	1	1	1	1	1	1	1	1	1
TGAC	1	1	1	1	1	1	1	1	1	1	1	1
TGAG	1	1	1	1	1	1	1	1	1	1	1	1
TGAT	1	1	1	1	1	1	1	1	1	1	1	1
TGCA	1	1	1	1	1	1	1	1	1	1	1	1
TGCC	1	1	1	1	1	1	1	1	1	1	1	1
TGCG	1	1	1	1	1	1	1	1	1	1	1	1
TGCT	1	1	0.95403	0.00609939	1	1	1	1	1	1	1	1
TGGA	1	1	1	1	1	1	1	1	1	1	1	1
TGGC	1	1	1	1	1	1	1	1	1	1	1	1
TGGG	1	1	1	1	1	1	1	1	1	1	1	1
TGGT	1	1	1	1	1	1	1	1	1	1	1	1
TGTA	1	1	1	1	1	1	1	1	1	1	1	1
TGTC	1	1	0.0636812	9.999e-05	1	1	0.827747	0.00489951	0.940852	0.010299	1	1
TGTG	1	1	1	1	1	1	1	1	1	1	1	1
TGTT	1	1	0.685365	0.00359964	1	1	1	1	1	1	1	1
TTAA	1	1	1	1	1	1	1	1	1	1	1	1
TTAC	1	1	1	1	1	1	1	1	1	1	1	1
TTAG	1	1	1	1	1	1	1	1	1	1	1	1
TTAT	1	1	0.492069	0.00109989	1	1	1	1	1	1	1	1
TTCA	1	1	0.0132053	9.999e-05	1	1	1	1	1	1	1	1
TTCC	1	1	0.465413	0.0009999	1	1	1	1	1	1	0.782647	0.00309969
TTCG	1	1	1	1	1	1	1	1	1	1	1	1
TTCT	1	1	1	1	1	1	1	1	1	1	1	1
TTGA	1	1	1	1	1	1	1	1	1	1	1	1
TTGC	1	1	1	1	1	1	1	1	1	1	1	1
TTGG	1	1	1	1	1	1	1	1	1	1	1	1
TTGT	1	1	0.590489	0.00179982	1	1	1	1	1	1	1	1
TTTA	1	1	1	1	1	1	1	1	1	1	1	1
TTTC	1	1	0.95403	0.0069993	1	1	1	1	0.940852	0.0079992	1	1
TTTG	1	1	0.900097	0.00609939	1	1	1	1	0.940852	0.00869913	1	1
TTTT	1	1	1	1	1	1	1	1	1	1	1	1

## Sheet: hnRNP C
	Region 1				Region 2				Region 3
	Enhanced		Silenced		Enhanced		Silenced		Enhanced		Silenced
tetramer	pv-fisher-fdr	pv-Empirical	pv-fisher-fdr	pv-Empirical	pv-fisher-fdr	pv-Empirical	pv-fisher-fdr	pv-Empirical	pv-fisher-fdr	pv-Empirical	pv-fisher-fdr	pv-Empirical
RAAR	1	1	1	1	0.842777	0.0138986	1	1	1	1	1	1
RAAY	1	1	1	1	0.39474	0.00149985	1	1	0.578662	0.0029997	1	1
RACR	0.785265	0.00809919	1	1	0.566407	0.00389961	1	1	1	1	1	1
RACY	1	1	1	1	1	1	1	1	1	1	1	1
RAGR	1	1	1	1	0.976597	0.0689931	1	1	1	1	1	1
RAGY	1	1	1	1	1	1	1	1	1	1	1	1
RATR	1	1	1	1	1	1	1	1	1	1	1	1
RATY	0.832211	0.00869913	1	1	0.292503	0.00049995	1	1	0.578662	0.00279972	1	1
RCAR	1	1	1	1	0.35069	0.0009999	1	1	1	1	1	1
RCAY	1	1	1	1	1	1	1	1	1	1	1	1
RCCR	1	1	1	1	1	1	1	1	1	1	1	1
RCCY	1	1	1	1	1	1	1	1	1	1	1	1
RCGR	1	1	1	1	1	1	1	1	1	1	1	1
RCGY	1	1	1	1	1	1	1	1	1	1	1	1
RCTR	1	1	1	1	0.806828	0.0121988	1	1	1	1	1	1
RCTY	1	1	1	1	1	1	1	1	1	1	1	1
RGAR	1	1	1	1	1	1	1	1	1	1	1	1
RGAY	1	1	1	1	1	1	1	1	1	1	1	1
RGCR	1	1	1	1	1	1	1	1	1	1	1	1
RGCY	1	1	1	1	1	1	1	1	1	1	1	1
RGGR	1	1	1	1	1	1	1	1	1	1	1	1
RGGY	1	1	1	1	1	1	1	1	1	1	1	1
RGTR	1	1	1	1	1	1	0.031441	9.999e-05	0.733446	0.00759924	1	1
RGTY	1	1	1	1	1	1	1	1	1	1	1	1
RTAR	0.925551	0.0163984	1	1	0.934454	0.0328967	1	1	1	1	1	1
RTAY	0.852207	0.00839916	1	1	0.0353543	0.00029997	1	1	0.0483589	9.999e-05	1	1
RTCR	0.516563	0.00219978	1	1	0.755413	0.00939906	1	1	1	1	1	1
RTCY	1	1	1	1	1	1	1	1	1	1	1	1
RTGR	1	1	1	1	1	1	1	1	1	1	1	1
RTGY	1	1	1	1	1	1	1	1	0.682766	0.00539946	1	1
RTTR	1	1	1	1	0.398295	0.00109989	0.298105	0.00069993	0.0913707	9.999e-05	1	1
RTTY	0.972646	0.0268973	0.0561765	9.999e-05	0.907574	0.0187981	1	1	0.427934	0.00139986	0.768581	0.00589941
YAAR	1	1	1	1	0.415944	0.00139986	1	1	0.847932	0.0116988	1	1
YAAY	0.816291	0.00929907	1	1	0.415944	0.00109989	1	1	0.847412	0.0119988	1	1
YACR	1	1	1	1	0.907574	0.0266973	1	1	0.719648	0.00489951	1	1
YACY	1	1	1	1	1	1	1	1	1	1	0.702738	0.00549945
YAGR	1	1	1	1	0.758378	0.00859914	1	1	1	1	1	1
YAGY	1	1	1	1	0.26587	0.00109989	1	1	1	1	1	1
YATR	0.713846	0.00539946	1	1	0.212283	0.0009999	1	1	0.0899648	0.00029997	1	1
YATY	0.765561	0.00889911	1	1	1	1	0.96732	0.0459954	1	1	1	1
YCAR	1	1	1	1	1	1	1	1	1	1	1	1
YCAY	1	1	1	1	1	1	1	1	1	1	1	1
YCCR	1	1	1	1	1	1	1	1	1	1	1	1
YCCY	1	1	1	1	1	1	1	1	1	1	1	1
YCGR	1	1	1	1	1	1	1	1	1	1	1	1
YCGY	1	1	1	1	0.867053	0.0229977	1	1	1	1	1	1
YCTR	1	1	1	1	0.965242	0.0534947	1	1	1	1	1	1
YCTY	1	1	1	1	0.936432	0.0327967	1	1	1	1	1	1
YGAR	1	1	1	1	1	1	1	1	1	1	1	1
YGAY	0.925551	0.0189981	1	1	1	1	1	1	0.953332	0.029897	1	1
YGCR	1	1	1	1	1	1	1	1	1	1	1	1
YGCY	1	1	1	1	1	1	1	1	1	1	1	1
YGGR	1	1	1	1	1	1	1	1	1	1	1	1
YGGY	1	1	1	1	1	1	1	1	1	1	1	1
YGTR	0.765561	0.00559944	1	1	1	1	1	1	1	1	0.234591	0.00039996
YGTY	1	1	0.682022	0.00489951	0.714999	0.00559944	1	1	1	1	1	1
YTAR	0.25932	0.00059994	1	1	0.993404	0.0961904	1	1	0.556601	0.0029997	1	1
YTAY	0.765561	0.00689931	0.848806	0.010399	0.491727	0.00129987	1	1	0.00287583	9.999e-05	0.913282	0.019698
YTCR	1	1	1	1	0.812254	0.0120988	1	1	1	1	1	1
YTCY	1	1	1	1	1	1	1	1	0.98204	0.0433957	1	1
YTGR	1	1	1	1	1	1	1	1	1	1	1	1
YTGY	1	1	1	1	1	1	1	1	1	1	1	1
YTTR	0.852207	0.0107989	0.0216191	9.999e-05	1	1	1	1	0.736906	0.00609939	0.675225	0.0049995
YTTY	1	1	1.67544e-21	9.999e-05	0.909651	0.0181982	0.310462	0.00119988	1	1	2.76078e-08	9.999e-05
AAAA	1	1	1	1	0.398295	0.0009999	1	1	1	1	1	1
AAAC	1	1	1	1	0.415944	0.00129987	1	1	0.31125	0.00049995	1	1
AAAG	1	1	1	1	0.26587	0.00119988	1	1	1	1	0.467085	0.00239976
AAAT	1	1	1	1	0.812254	0.010199	1	1	0.969433	0.0341966	1	1
AACA	0.972233	0.0255974	1	1	0.0906056	0.00019998	1	1	1	1	1	1
AACC	1	1	1	1	1	1	1	1	1	1	1	1
AACG	1	1	1	1	0.909651	0.0291971	1	1	1	1	1	1
AACT	0.820509	0.00739926	1	1	0.566407	0.00159984	0.400313	0.0009999	1	1	1	1
AAGA	1	1	1	1	0.617697	0.00419958	1	1	1	1	0.292354	0.00119988
AAGC	1	1	1	1	1	1	1	1	1	1	0.602728	0.00209979
AAGG	1	1	1	1	1	1	1	1	1	1	1	1
AAGT	1	1	1	1	0.674558	0.00529947	1	1	0.463783	0.00189981	1	1
AATA	1	1	1	1	1	1	1	1	1	1	1	1
AATC	1	1	1	1	0.97283	0.050195	1	1	0.190352	0.00059994	1	1
AATG	1	1	1	1	1	1	1	1	0.969433	0.0313969	1	1
AATT	0.975622	0.0229977	1	1	0.936432	0.0342966	1	1	0.31125	0.00029997	1	1
ACAA	1	1	1	1	0.178777	0.00039996	1	1	1	1	1	1
ACAC	1	1	1	1	0.535512	0.00289971	1	1	1	1	1	1
ACAG	1	1	1	1	0.9337	0.0357964	1	1	1	1	1	1
ACAT	0.972646	0.0232977	1	1	1	1	1	1	1	1	1	1
ACCA	1	1	0.126437	0.00029997	1	1	1	1	1	1	0.104709	0.00029997
ACCC	1	1	1	1	1	1	1	1	1	1	1	1
ACCG	1	1	1	1	1	1	1	1	1	1	1	1
ACCT	1	1	1	1	0.992444	0.0973903	0.793973	0.00959904	1	1	1	1
ACGA	1	1	1	1	0.544932	0.00259974	1	1	1	1	1	1
ACGC	1	1	1	1	1	1	1	1	1	1	1	1
ACGG	1	1	1	1	1	1	1	1	1	1	1	1
ACGT	1	1	1	1	1	1	1	1	1	1	1	1
ACTA	1	1	1	1	1	1	1	1	1	1	1	1
ACTC	1	1	1	1	0.893204	0.0180982	1	1	1	1	1	1
ACTG	1	1	1	1	0.178777	0.00029997	1	1	1	1	1	1
ACTT	1	1	0.682022	0.00469953	0.674558	0.00419958	1	1	0.720605	0.00379962	1	1
AGAA	0.852207	0.00829917	1	1	0.245439	0.00049995	1	1	0.556601	0.00249975	1	1
AGAC	1	1	1	1	1	1	1	1	1	1	1	1
AGAG	1	1	1	1	1	1	1	1	1	1	1	1
AGAT	1	1	1	1	0.155321	0.00049995	1	1	1	1	1	1
AGCA	1	1	1	1	1	1	1	1	1	1	1	1
AGCC	1	1	1	1	1	1	1	1	1	1	1	1
AGCG	1	1	1	1	1	1	1	1	1	1	1	1
AGCT	1	1	1	1	1	1	1	1	1	1	1	1
AGGA	1	1	1	1	1	1	1	1	1	1	1	1
AGGC	1	1	1	1	1	1	1	1	1	1	1	1
AGGG	1	1	1	1	1	1	1	1	1	1	1	1
AGGT	1	1	1	1	1	1	1	1	0.972674	0.0338966	1	1
AGTA	1	1	1	1	1	1	0.702006	0.00549945	1	1	1	1
AGTC	1	1	1	1	1	1	1	1	1	1	1	1
AGTG	1	1	1	1	1	1	2.1608e-05	9.999e-05	0.47427	0.00119988	1	1
AGTT	1	1	1	1	0.419732	0.00149985	1	1	1	1	1	1
ATAA	1	1	1	1	1	1	1	1	0.338432	0.00129987	1	1
ATAC	1	1	0.226094	0.00019998	0.976597	0.0526947	1	1	1	1	1	1
ATAG	1	1	1	1	0.406699	0.00089991	1	1	1	1	1	1
ATAT	0.765561	0.00629937	1	1	0.26587	0.00019998	1	1	0.0899648	9.999e-05	1	1
ATCA	0.925551	0.0145985	1	1	1	1	1	1	1	1	1	1
ATCC	1	1	1	1	0.936432	0.0313969	1	1	1	1	1	1
ATCG	0.972646	0.0248975	1	1	1	1	1	1	1	1	1	1
ATCT	1	1	1	1	0.812081	0.00949905	1	1	1	1	1	1
ATGA	1	1	1	1	0.714999	0.00559944	1	1	0.687055	0.00419958	0.191666	0.00019998
ATGC	0.92184	0.0139986	0.36081	0.00059994	0.415944	0.00169983	1	1	1	1	1	1
ATGG	1	1	1	1	0.812254	0.010499	1	1	1	1	1	1
ATGT	1	1	1	1	1	1	1	1	0.463783	0.00219978	1	1
ATTA	0.925551	0.0130987	1	1	0.909651	0.0219978	1	1	0.0563721	0.00029997	0.656878	0.00459954
ATTC	1	1	1	1	0.126124	0.00019998	1	1	1	1	1	1
ATTG	1	1	1	1	0.674558	0.00389961	1	1	1	1	1	1
ATTT	1	1	0.231563	0.00039996	0.415944	0.00019998	0.643755	0.00309969	1	1	0.144281	0.00029997
CAAA	1	1	1	1	0.245475	0.00069993	1	1	1	1	1	1
CAAC	1	1	1	1	0.398295	0.0009999	1	1	1	1	1	1
CAAG	1	1	1	1	1	1	1	1	1	1	1	1
CAAT	1	1	1	1	1	1	1	1	1	1	1	1
CACA	1	1	1	1	0.612887	0.00319968	1	1	1	1	1	1
CACC	1	1	1	1	1	1	1	1	1	1	0.0278769	9.999e-05
CACG	1	1	1	1	1	1	1	1	1	1	1	1
CACT	1	1	1	1	1	1	1	1	1	1	1	1
CAGA	1	1	1	1	1	1	1	1	1	1	1	1
CAGC	1	1	1	1	1	1	1	1	1	1	1	1
CAGG	1	1	1	1	1	1	1	1	1	1	1	1
CAGT	1	1	1	1	0.105209	9.999e-05	1	1	1	1	1	1
CATA	0.516563	0.00179982	1	1	0.0777103	9.999e-05	0.702006	0.00519948	0.972674	0.0306969	1	1
CATC	1	1	1	1	1	1	1	1	1	1	1	1
CATG	1	1	1	1	1	1	1	1	1	1	1	1
CATT	1	1	1	1	1	1	1	1	1	1	1	1
CCAA	1	1	1	1	1	1	1	1	1	1	1	1
CCAC	1	1	1	1	1	1	1	1	1	1	0.000152768	9.999e-05
CCAG	1	1	1	1	1	1	1	1	1	1	1	1
CCAT	1	1	1	1	1	1	1	1	1	1	1	1
CCCA	1	1	1	1	1	1	1	1	1	1	1	1
CCCC	1	1	1	1	1	1	1	1	1	1	1	1
CCCG	1	1	1	1	1	1	1	1	1	1	1	1
CCCT	1	1	1	1	1	1	1	1	1	1	1	1
CCGA	1	1	1	1	1	1	1	1	1	1	1	1
CCGC	1	1	1	1	1	1	1	1	1	1	1	1
CCGG	1	1	1	1	1	1	1	1	1	1	1	1
CCGT	1	1	1	1	1	1	1	1	1	1	1	1
CCTA	1	1	1	1	1	1	1	1	1	1	1	1
CCTC	1	1	1	1	1	1	3.26331e-06	9.999e-05	1	1	1	1
CCTG	1	1	1	1	1	1	1	1	1	1	1	1
CCTT	1	1	1	1	1	1	1	1	1	1	1	1
CGAA	1	1	1	1	0.812254	0.0110989	1	1	1	1	1	1
CGAC	1	1	1	1	1	1	1	1	1	1	1	1
CGAG	1	1	1	1	1	1	1	1	1	1	1	1
CGAT	1	1	1	1	1	1	1	1	1	1	0.551527	0.00239976
CGCA	1	1	1	1	1	1	1	1	1	1	1	1
CGCC	1	1	1	1	1	1	1	1	1	1	1	1
CGCG	1	1	1	1	1	1	1	1	1	1	1	1
CGCT	1	1	1	1	1	1	1	1	1	1	1	1
CGGA	1	1	1	1	1	1	1	1	1	1	1	1
CGGC	1	1	1	1	1	1	1	1	1	1	1	1
CGGG	1	1	1	1	1	1	1	1	1	1	1	1
CGGT	1	1	1	1	1	1	1	1	1	1	1	1
CGTA	0.925551	0.0158984	1	1	1	1	1	1	1	1	1	1
CGTC	1	1	1	1	1	1	1	1	1	1	1	1
CGTG	1	1	1	1	1	1	1	1	1	1	1	1
CGTT	1	1	1	1	0.936432	0.0335966	1	1	1	1	1	1
CTAA	1	1	1	1	1	1	1	1	1	1	1	1
CTAC	1	1	1	1	1	1	1	1	1	1	1	1
CTAG	1	1	1	1	1	1	1	1	1	1	1	1
CTAT	1	1	1	1	1	1	1	1	1	1	1	1
CTCA	1	1	1	1	1	1	0.298105	0.00079992	1	1	0.234591	0.00039996
CTCC	1	1	1	1	1	1	0.0453424	0.00019998	1	1	1	1
CTCG	1	1	1	1	1	1	0.648682	0.00569943	1	1	1	1
CTCT	0.713846	0.00629937	1	1	0.398295	0.00119988	1	1	1	1	1	1
CTGA	1	1	1	1	1	1	1	1	1	1	1	1
CTGC	1	1	1	1	1	1	1	1	1	1	1	1
CTGG	1	1	1	1	1	1	1	1	1	1	1	1
CTGT	1	1	1	1	1	1	1	1	1	1	1	1
CTTA	1	1	1	1	0.415944	0.00059994	1	1	0.509987	0.00149985	1	1
CTTC	1	1	1	1	1	1	1	1	1	1	1	1
CTTG	1	1	1	1	1	1	1	1	1	1	1	1
CTTT	1	1	1	1	1	1	1	1	0.0912717	0.00019998	0.656878	0.00339966
GAAA	1	1	1	1	0.231763	0.00059994	0.738803	0.00769923	1	1	1	1
GAAC	1	1	1	1	1	1	1	1	1	1	1	1
GAAG	1	1	1	1	1	1	1	1	1	1	1	1
GAAT	0.873995	0.00779922	1	1	1	1	1	1	1	1	1	1
GACA	1	1	1	1	1	1	1	1	1	1	1	1
GACC	1	1	1	1	1	1	1	1	1	1	1	1
GACG	1	1	1	1	1	1	1	1	1	1	1	1
GACT	1	1	1	1	1	1	1	1	1	1	1	1
GAGA	1	1	1	1	1	1	1	1	1	1	1	1
GAGC	1	1	1	1	0.867053	0.0189981	1	1	1	1	1	1
GAGG	1	1	1	1	1	1	1	1	1	1	1	1
GAGT	1	1	1	1	1	1	1	1	1	1	1	1
GATA	1	1	1	1	0.512749	0.00109989	1	1	1	1	1	1
GATC	1	1	1	1	0.862259	0.0137986	1	1	1	1	1	1
GATG	1	1	1	1	1	1	1	1	1	1	1	1
GATT	1	1	1	1	0.812254	0.00979902	1	1	1	1	1	1
GCAA	1	1	1	1	1	1	1	1	1	1	0.795592	0.00629937
GCAC	1	1	1	1	1	1	1	1	1	1	1	1
GCAG	1	1	1	1	1	1	1	1	1	1	1	1
GCAT	1	1	1	1	1	1	1	1	1	1	0.768581	0.0049995
GCCA	1	1	1	1	1	1	1	1	1	1	1	1
GCCC	1	1	1	1	1	1	1	1	1	1	1	1
GCCG	1	1	1	1	1	1	1	1	1	1	1	1
GCCT	1	1	1	1	1	1	0.0651536	9.999e-05	1	1	0.0845893	9.999e-05
GCGA	1	1	1	1	1	1	1	1	1	1	1	1
GCGC	1	1	1	1	1	1	1	1	1	1	1	1
GCGG	1	1	1	1	1	1	1	1	1	1	1	1
GCGT	1	1	1	1	1	1	1	1	1	1	1	1
GCTA	1	1	1	1	1	1	1	1	1	1	1	1
GCTC	1	1	1	1	1	1	1	1	1	1	1	1
GCTG	1	1	1	1	1	1	1	1	1	1	1	1
GCTT	1	1	1	1	0.806828	0.009999	1	1	1	1	1	1
GGAA	1	1	1	1	0.909651	0.0256974	1	1	1	1	1	1
GGAC	1	1	1	1	1	1	1	1	1	1	1	1
GGAG	1	1	1	1	1	1	1	1	1	1	1	1
GGAT	1	1	1	1	1	1	1	1	1	1	1	1
GGCA	1	1	1	1	0.994859	0.107489	1	1	1	1	1	1
GGCC	1	1	1	1	1	1	1	1	1	1	1	1
GGCG	1	1	1	1	1	1	1	1	1	1	1	1
GGCT	1	1	1	1	1	1	1	1	1	1	1	1
GGGA	1	1	1	1	1	1	1	1	1	1	1	1
GGGC	1	1	1	1	1	1	1	1	1	1	1	1
GGGG	1	1	1	1	1	1	1	1	1	1	1	1
GGGT	1	1	1	1	0.951314	0.0419958	1	1	1	1	1	1
GGTA	1	1	1	1	1	1	1	1	1	1	1	1
GGTC	1	1	1	1	1	1	1	1	1	1	1	1
GGTG	1	1	1	1	1	1	1	1	1	1	1	1
GGTT	1	1	1	1	1	1	1	1	0.719648	0.00409959	1	1
GTAA	1	1	1	1	1	1	1	1	1	1	1	1
GTAC	1	1	1	1	0.305871	0.00069993	1	1	0.719648	0.00529947	1	1
GTAG	1	1	1	1	0.863792	0.0127987	0.793973	0.00879912	1	1	1	1
GTAT	1	1	1	1	0.488292	0.00209979	1	1	0.237912	0.00029997	1	1
GTCA	0.816291	0.00669933	1	1	0.57542	0.00259974	1	1	1	1	1	1
GTCC	1	1	1	1	1	1	1	1	1	1	1	1
GTCG	1	1	1	1	1	1	1	1	1	1	1	1
GTCT	1	1	1	1	0.967378	0.0482952	1	1	0.981415	0.0391961	1	1
GTGA	1	1	1	1	1	1	1	1	1	1	1	1
GTGC	1	1	1	1	1	1	0.657449	0.00429957	1	1	1	1
GTGG	1	1	1	1	1	1	1	1	1	1	1	1
GTGT	0.516563	0.00209979	1	1	1	1	1	1	1	1	1	1
GTTA	1	1	1	1	0.471621	0.00059994	0.657449	0.00319968	1	1	0.656878	0.00329967
GTTC	1	1	1	1	1	1	1	1	1	1	1	1
GTTG	0.972646	0.0225977	1	1	1	1	0.657449	0.00289971	0.776686	0.0069993	1	1
GTTT	1	1	0.14418	0.00039996	0.57542	0.00289971	0.900488	0.0189981	0.573507	0.0029997	0.31596	0.0009999
TAAA	0.852207	0.010299	1	1	0.806828	0.0079992	1	1	0.13481	9.999e-05	1	1
TAAC	1	1	1	1	0.762718	0.0049995	1	1	1	1	1	1
TAAG	1	1	1	1	0.812081	0.00929907	1	1	1	1	1	1
TAAT	0.852207	0.00749925	1	1	1	1	1	1	0.835557	0.00789921	1	1
TACA	1	1	1	1	0.812254	0.0119988	1	1	1	1	1	1
TACC	0.925551	0.0176982	1	1	0.415944	0.00149985	1	1	1	1	0.471319	0.00219978
TACG	1	1	1	1	1	1	1	1	1	1	1	1
TACT	1	1	1	1	0.415944	0.00129987	1	1	0.357717	0.00109989	1	1
TAGA	1	1	1	1	0.566407	0.00139986	1	1	1	1	1	1
TAGC	1	1	1	1	1	1	1	1	1	1	1	1
TAGG	1	1	1	1	1	1	1	1	1	1	1	1
TAGT	1	1	1	1	1	1	0.747423	0.00529947	0.969433	0.029697	1	1
TATA	0.516563	0.00139986	1	1	0.270208	0.00059994	1	1	0.186532	0.00029997	1	1
TATC	1	1	1	1	0.534371	0.0009999	1	1	1	1	1	1
TATG	1	1	1	1	0.398295	0.00129987	1	1	0.0899648	0.00019998	1	1
TATT	1	1	0.682022	0.00449955	1	1	0.900488	0.0184982	0.0155979	9.999e-05	0.177348	0.00029997
TCAA	1	1	1	1	0.505521	0.00179982	1	1	0.720605	0.00359964	0.974733	0.0252975
TCAC	1	1	1	1	0.806828	0.0112989	0.0857093	0.00029997	1	1	1	1
TCAG	1	1	1	1	1	1	1	1	1	1	1	1
TCAT	0.852207	0.00829917	1	1	1	1	1	1	1	1	1	1
TCCA	1	1	1	1	1	1	1	1	1	1	1	1
TCCC	1	1	1	1	1	1	1	1	1	1	1	1
TCCG	1	1	1	1	1	1	1	1	1	1	1	1
TCCT	1	1	1	1	1	1	1	1	1	1	1	1
TCGA	1	1	1	1	0.88487	0.0236976	1	1	1	1	1	1
TCGC	1	1	1	1	1	1	1	1	1	1	1	1
TCGG	1	1	1	1	1	1	1	1	1	1	1	1
TCGT	1	1	1	1	1	1	1	1	0.31125	0.00119988	1	1
TCTA	0.972646	0.0226977	1	1	1	1	1	1	1	1	1	1
TCTC	1	1	1	1	1	1	1	1	1	1	1	1
TCTG	1	1	1	1	1	1	1	1	1	1	1	1
TCTT	1	1	1	1	1	1	1	1	0.578662	0.00239976	1	1
TGAA	1	1	1	1	1	1	0.224206	0.00049995	0.931535	0.0229977	0.913282	0.0155984
TGAC	1	1	1	1	0.936432	0.0312969	1	1	0.463783	0.00129987	1	1
TGAG	1	1	1	1	1	1	1	1	1	1	1	1
TGAT	1	1	1	1	1	1	1	1	0.984753	0.0383962	1	1
TGCA	1	1	1	1	1	1	0.900488	0.0225977	1	1	1	1
TGCC	1	1	1	1	1	1	1	1	1	1	1	1
TGCG	1	1	1	1	1	1	1	1	1	1	1	1
TGCT	0.832211	0.0105989	1	1	0.519167	0.00119988	1	1	1	1	1	1
TGGA	1	1	1	1	1	1	1	1	1	1	1	1
TGGC	1	1	1	1	1	1	1	1	1	1	1	1
TGGG	1	1	1	1	1	1	1	1	1	1	1	1
TGGT	1	1	1	1	1	1	1	1	1	1	1	1
TGTA	1	1	1	1	1	1	1	1	1	1	0.958981	0.0224978
TGTC	1	1	1	1	1	1	1	1	1	1	1	1
TGTG	1	1	1	1	1	1	1	1	1	1	1	1
TGTT	1	1	0.487043	0.00279972	0.398295	0.00119988	1	1	1	1	0.656878	0.00429957
TTAA	0.317838	0.00049995	0.70527	0.00439956	0.398295	0.00129987	0.6966	0.00439956	0.424507	0.00129987	0.656878	0.00379962
TTAC	1	1	1	1	1	1	1	1	0.981415	0.0342966	0.339939	0.00079992
TTAG	0.972646	0.0194981	1	1	0.583047	0.00249975	1	1	0.612518	0.00249975	1	1
TTAT	0.925551	0.0194981	0.22778	0.00089991	1	1	0.971971	0.0464954	0.0431271	0.00019998	0.292354	0.00069993
TTCA	0.516563	0.0009999	1	1	0.155321	0.00019998	1	1	1	1	1	1
TTCC	1	1	1	1	1	1	1	1	1	1	0.974733	0.0289971
TTCG	1	1	1	1	0.951314	0.0455954	1	1	0.972674	0.0342966	1	1
TTCT	0.832211	0.00919908	1	1	1	1	1	1	0.561764	0.00309969	1	1
TTGA	1	1	1	1	0.97283	0.0552945	1	1	1	1	1	1
TTGC	1	1	1	1	0.305871	0.00069993	0.107561	0.00019998	1	1	1	1
TTGG	1	1	1	1	0.398295	0.0009999	1	1	1	1	1	1
TTGT	1	1	0.049083	0.00019998	0.534371	0.00209979	1	1	1	1	0.467085	0.00239976
TTTA	0.516563	0.00229977	0.001155	9.999e-05	0.305871	0.0009999	0.321232	0.00059994	0.0899648	0.00029997	0.551527	0.00269973
TTTC	0.852207	0.00939906	1	1	1	1	1	1	0.972674	0.0351965	0.234591	0.00069993
TTTG	1	1	0.00387872	9.999e-05	1	1	0.648682	0.00429957	1	1	0.0252181	0.00019998
TTTT	1	1	1.30731e-37	9.999e-05	0.976597	0.0453955	1	1	1	1	3.68989e-13	9.999e-05

## Sheet: PTBP1
	Region 1				Region 2				Region 3
	Enhanced		Silenced		Enhanced		Silenced		Enhanced		Silenced
tetramer	pv-fisher-fdr	pv-Empirical	pv-fisher-fdr	pv-Empirical	pv-fisher-fdr	pv-Empirical	pv-fisher-fdr	pv-Empirical	pv-fisher-fdr	pv-Empirical	pv-fisher-fdr	pv-Empirical
RAAR	1	1	1	1	1	1	1	1	1	1	1	1
RAAY	0.882856	0.0137986	1	1	1	1	1	1	1	1	1	1
RACR	1	1	1	1	1	1	1	1	1	1	1	1
RACY	1	1	1	1	1	1	1	1	1	1	1	1
RAGR	0.304172	0.00079992	1	1	1	1	1	1	1	1	1	1
RAGY	1	1	1	1	1	1	1	1	1	1	1	1
RATR	1	1	1	1	1	1	1	1	1	1	1	1
RATY	1	1	1	1	1	1	1	1	1	1	1	1
RCAR	1	1	1	1	1	1	1	1	1	1	1	1
RCAY	1	1	1	1	1	1	1	1	1	1	1	1
RCCR	1	1	1	1	1	1	1	1	1	1	1	1
RCCY	1	1	1	1	1	1	1	1	1	1	1	1
RCGR	1	1	1	1	1	1	1	1	1	1	1	1
RCGY	1	1	1	1	1	1	1	1	1	1	1	1
RCTR	1	1	1	1	1	1	1	1	1	1	1	1
RCTY	1	1	0.00418171	9.999e-05	1	1	1	1	1	1	0.715005	0.00659934
RGAR	1	1	1	1	1	1	1	1	1	1	1	1
RGAY	1	1	1	1	1	1	1	1	1	1	1	1
RGCR	1	1	1	1	1	1	1	1	1	1	1	1
RGCY	1	1	1	1	1	1	1	1	1	1	1	1
RGGR	1	1	1	1	1	1	1	1	1	1	1	1
RGGY	1	1	1	1	1	1	1	1	1	1	1	1
RGTR	1	1	1	1	1	1	1	1	1	1	1	1
RGTY	1	1	1	1	1	1	1	1	1	1	1	1
RTAR	1	1	1	1	0.377226	0.0009999	1	1	1	1	0.347704	0.00059994
RTAY	0.519955	0.00169983	1	1	1	1	1	1	1	1	0.0953738	0.00029997
RTCR	0.580686	0.00169983	1	1	0.377226	0.00109989	1	1	1	1	1	1
RTCY	0.520348	0.00169983	1	1	1	1	1	1	1	1	1	1
RTGR	1	1	1	1	1	1	1	1	1	1	1	1
RTGY	1	1	1	1	1	1	1	1	1	1	1	1
RTTR	0.245256	0.00079992	1	1	1	1	1	1	1	1	0.696627	0.00619938
RTTY	1	1	1	1	1	1	1	1	1	1	1	1
YAAR	0.391861	0.00139986	1	1	1	1	1	1	1	1	1	1
YAAY	1	1	1	1	1	1	1	1	1	1	1	1
YACR	1	1	1	1	1	1	1	1	1	1	0.517679	0.00219978
YACY	1	1	1	1	1	1	1	1	1	1	0.250942	0.00069993
YAGR	1	1	1	1	1	1	1	1	1	1	1	1
YAGY	1	1	1	1	1	1	1	1	1	1	1	1
YATR	1	1	1	1	1	1	1	1	1	1	0.885541	0.0191981
YATY	0.24105	0.00049995	1	1	1	1	1	1	1	1	0.22919	0.00069993
YCAR	1	1	1	1	1	1	1	1	1	1	1	1
YCAY	1	1	1	1	1	1	1	1	1	1	0.788694	0.0107989
YCCR	1	1	1	1	1	1	1	1	1	1	1	1
YCCY	1	1	1	1	1	1	1	1	1	1	1	1
YCGR	1	1	1	1	1	1	1	1	1	1	1	1
YCGY	1	1	1	1	1	1	1	1	1	1	1	1
YCTR	1	1	0.00315814	9.999e-05	1	1	1	1	1	1	1	1
YCTY	1	1	5.17134e-18	9.999e-05	1	1	0.0612088	0.00019998	1	1	0.885541	0.0185981
YGAR	1	1	1	1	1	1	1	1	1	1	1	1
YGAY	1	1	1	1	1	1	1	1	1	1	0.963442	0.0413959
YGCR	1	1	1	1	1	1	1	1	1	1	1	1
YGCY	1	1	1	1	1	1	1	1	1	1	1	1
YGGR	1	1	1	1	1	1	1	1	1	1	1	1
YGGY	1	1	1	1	1	1	1	1	1	1	1	1
YGTR	1	1	1	1	1	1	1	1	1	1	0.347704	0.0009999
YGTY	0.24105	0.00059994	1	1	1	1	1	1	1	1	0.637676	0.00409959
YTAR	0.24105	0.00049995	1	1	1	1	1	1	1	1	1	1
YTAY	0.360604	0.00159984	1	1	1	1	1	1	1	1	0.679874	0.0039996
YTCR	1	1	1	1	1	1	1	1	1	1	0.11145	0.00029997
YTCY	1	1	6.53914e-20	9.999e-05	1	1	0.0612088	0.00019998	1	1	0.497119	0.00149985
YTGR	1	1	1	1	1	1	1	1	1	1	1	1
YTGY	0.633401	0.00429957	0.421497	0.00169983	1	1	1	1	1	1	0.80684	0.00989901
YTTR	1	1	1	1	0.546887	0.00179982	1	1	1	1	1	1
YTTY	1	1	0.000275719	9.999e-05	1	1	1	1	1	1	0.0961457	0.00049995
AAAA	1	1	1	1	1	1	1	1	1	1	1	1
AAAC	1	1	1	1	1	1	1	1	1	1	1	1
AAAG	1	1	1	1	1	1	1	1	1	1	1	1
AAAT	0.24105	0.00069993	1	1	1	1	1	1	1	1	1	1
AACA	1	1	1	1	1	1	1	1	1	1	1	1
AACC	1	1	1	1	1	1	1	1	1	1	1	1
AACG	1	1	1	1	1	1	1	1	1	1	1	1
AACT	1	1	1	1	1	1	1	1	1	1	1	1
AAGA	1	1	1	1	1	1	1	1	1	1	1	1
AAGC	1	1	1	1	1	1	1	1	1	1	1	1
AAGG	1	1	1	1	1	1	1	1	1	1	1	1
AAGT	1	1	1	1	1	1	1	1	1	1	1	1
AATA	0.769688	0.00579942	1	1	1	1	1	1	1	1	1	1
AATC	0.360604	0.00069993	1	1	1	1	1	1	1	1	0.696627	0.00409959
AATG	1	1	1	1	1	1	1	1	1	1	0.80684	0.00889911
AATT	1	1	1	1	1	1	1	1	1	1	1	1
ACAA	1	1	1	1	1	1	1	1	1	1	1	1
ACAC	1	1	1	1	1	1	1	1	1	1	1	1
ACAG	1	1	1	1	1	1	1	1	1	1	1	1
ACAT	1	1	1	1	1	1	1	1	1	1	1	1
ACCA	1	1	1	1	1	1	1	1	1	1	0.661899	0.00439956
ACCC	1	1	1	1	1	1	1	1	1	1	1	1
ACCG	1	1	1	1	1	1	1	1	1	1	1	1
ACCT	1	1	1	1	1	1	1	1	1	1	1	1
ACGA	1	1	1	1	1	1	1	1	1	1	1	1
ACGC	1	1	1	1	1	1	1	1	1	1	1	1
ACGG	1	1	1	1	1	1	1	1	1	1	1	1
ACGT	1	1	1	1	1	1	1	1	1	1	0.598565	0.00439956
ACTA	1	1	1	1	1	1	0.114975	9.999e-05	1	1	0.220822	0.00039996
ACTC	1	1	1	1	1	1	0.40167	0.00179982	1	1	1	1
ACTG	1	1	1	1	1	1	1	1	1	1	0.598565	0.00339966
ACTT	1	1	1	1	1	1	1	1	1	1	1	1
AGAA	1	1	1	1	1	1	1	1	1	1	0.963442	0.0420958
AGAC	1	1	1	1	1	1	1	1	1	1	1	1
AGAG	1	1	1	1	1	1	1	1	1	1	1	1
AGAT	1	1	1	1	1	1	1	1	1	1	0.22919	0.00039996
AGCA	1	1	1	1	1	1	1	1	1	1	1	1
AGCC	1	1	1	1	1	1	1	1	1	1	1	1
AGCG	1	1	1	1	1	1	1	1	1	1	1	1
AGCT	1	1	1	1	1	1	1	1	1	1	1	1
AGGA	1	1	1	1	1	1	1	1	1	1	1	1
AGGC	1	1	1	1	1	1	1	1	1	1	1	1
AGGG	1	1	1	1	1	1	1	1	1	1	1	1
AGGT	1	1	1	1	1	1	1	1	1	1	1	1
AGTA	0.360604	0.00079992	1	1	1	1	1	1	1	1	1	1
AGTC	1	1	1	1	1	1	1	1	1	1	1	1
AGTG	1	1	1	1	1	1	1	1	1	1	1	1
AGTT	1	1	1	1	1	1	1	1	1	1	0.485967	0.00149985
ATAA	1	1	1	1	1	1	1	1	1	1	0.963442	0.0416958
ATAC	0.633401	0.00139986	1	1	1	1	1	1	1	1	1	1
ATAG	1	1	1	1	1	1	1	1	1	1	1	1
ATAT	0.811098	0.00679932	1	1	1	1	1	1	1	1	1	1
ATCA	0.360604	0.00129987	1	1	1	1	1	1	1	1	1	1
ATCC	1	1	1	1	1	1	1	1	1	1	1	1
ATCG	1	1	1	1	1	1	1	1	1	1	1	1
ATCT	1	1	1	1	1	1	1	1	1	1	0.479614	0.00159984
ATGA	1	1	1	1	1	1	1	1	1	1	1	1
ATGC	1	1	1	1	1	1	1	1	1	1	0.815246	0.00939906
ATGG	1	1	0.84242	0.0069993	1	1	1	1	1	1	1	1
ATGT	1	1	1	1	1	1	1	1	1	1	0.920797	0.0244976
ATTA	1	1	1	1	1	1	1	1	1	1	1	1
ATTC	0.811098	0.00609939	1	1	0.770545	0.0059994	1	1	1	1	1	1
ATTG	0.26372	0.00069993	1	1	0.699361	0.00489951	1	1	1	1	1	1
ATTT	1	1	1	1	1	1	1	1	1	1	1	1
CAAA	1	1	1	1	1	1	1	1	1	1	1	1
CAAC	1	1	1	1	1	1	1	1	1	1	1	1
CAAG	1	1	1	1	1	1	1	1	1	1	1	1
CAAT	1	1	1	1	1	1	1	1	1	1	1	1
CACA	1	1	1	1	1	1	1	1	1	1	0.593444	0.00349965
CACC	1	1	1	1	1	1	1	1	1	1	0.920797	0.0263974
CACG	1	1	1	1	1	1	1	1	1	1	1	1
CACT	0.882856	0.0124988	1	1	1	1	1	1	1	1	1	1
CAGA	1	1	1	1	1	1	1	1	1	1	1	1
CAGC	1	1	1	1	1	1	1	1	1	1	1	1
CAGG	1	1	1	1	1	1	1	1	1	1	1	1
CAGT	1	1	1	1	1	1	1	1	1	1	1	1
CATA	0.882856	0.00779922	1	1	0.902519	0.0182982	0.797563	0.00869913	1	1	0.681952	0.00329967
CATC	1	1	1	1	1	1	1	1	1	1	1	1
CATG	1	1	1	1	1	1	1	1	1	1	0.479614	0.00179982
CATT	0.882856	0.0124988	0.676622	0.00459954	0.752209	0.00549945	1	1	1	1	0.781226	0.00729927
CCAA	1	1	1	1	1	1	1	1	1	1	1	1
CCAC	1	1	1	1	1	1	1	1	1	1	1	1
CCAG	1	1	1	1	1	1	1	1	1	1	1	1
CCAT	1	1	1	1	1	1	1	1	1	1	0.996204	0.0856914
CCCA	1	1	1	1	1	1	1	1	1	1	1	1
CCCC	1	1	1	1	1	1	1	1	1	1	1	1
CCCG	1	1	1	1	1	1	1	1	1	1	1	1
CCCT	1	1	1	1	1	1	1	1	1	1	1	1
CCGA	1	1	1	1	1	1	1	1	1	1	1	1
CCGC	1	1	1	1	1	1	1	1	1	1	1	1
CCGG	1	1	1	1	1	1	1	1	1	1	1	1
CCGT	1	1	1	1	1	1	1	1	1	1	0.564992	0.00349965
CCTA	1	1	1	1	1	1	1	1	1	1	1	1
CCTC	1	1	1	1	1	1	1	1	1	1	1	1
CCTG	1	1	1	1	1	1	1	1	1	1	1	1
CCTT	1	1	0.676622	0.00429957	1	1	1	1	1	1	0.157902	0.00029997
CGAA	1	1	1	1	1	1	1	1	1	1	1	1
CGAC	1	1	1	1	1	1	1	1	1	1	1	1
CGAG	1	1	1	1	1	1	1	1	1	1	1	1
CGAT	1	1	1	1	1	1	1	1	1	1	1	1
CGCA	1	1	1	1	1	1	1	1	1	1	1	1
CGCC	1	1	1	1	1	1	1	1	1	1	1	1
CGCG	1	1	1	1	1	1	1	1	1	1	1	1
CGCT	1	1	1	1	1	1	1	1	1	1	1	1
CGGA	1	1	1	1	1	1	1	1	1	1	1	1
CGGC	1	1	1	1	1	1	1	1	1	1	1	1
CGGG	1	1	1	1	1	1	1	1	1	1	1	1
CGGT	1	1	1	1	1	1	1	1	1	1	1	1
CGTA	1	1	1	1	1	1	1	1	1	1	0.719344	0.00609939
CGTC	1	1	1	1	1	1	1	1	1	1	1	1
CGTG	1	1	1	1	1	1	1	1	1	1	0.827075	0.0147985
CGTT	1	1	1	1	1	1	1	1	1	1	0.885541	0.0211979
CTAA	1	1	1	1	1	1	1	1	1	1	1	1
CTAC	1	1	1	1	1	1	1	1	1	1	1	1
CTAG	1	1	1	1	1	1	1	1	1	1	1	1
CTAT	1	1	1	1	1	1	1	1	1	1	0.160751	0.00019998
CTCA	0.24105	0.00039996	1	1	1	1	1	1	1	1	1	1
CTCC	1	1	1	1	1	1	1	1	1	1	0.642311	0.0049995
CTCG	1	1	1	1	1	1	1	1	1	1	1	1
CTCT	1	1	9.00144e-08	9.999e-05	1	1	0.114975	0.00059994	1	1	1	1
CTGA	1	1	1	1	1	1	1	1	1	1	1	1
CTGC	1	1	1	1	1	1	1	1	1	1	1	1
CTGG	1	1	1	1	1	1	1	1	1	1	1	1
CTGT	1	1	0.00010201	9.999e-05	1	1	1	1	1	1	0.160751	0.00019998
CTTA	1	1	1	1	1	1	1	1	1	1	1	1
CTTC	1	1	0.00153543	9.999e-05	1	1	0.121269	0.00049995	1	1	1	1
CTTG	1	1	1	1	1	1	1	1	1	1	1	1
CTTT	1	1	4.32305e-08	9.999e-05	1	1	1	1	1	1	0.000353173	9.999e-05
GAAA	1	1	1	1	1	1	1	1	1	1	1	1
GAAC	1	1	1	1	1	1	1	1	1	1	0.765004	0.00479952
GAAG	1	1	1	1	1	1	1	1	1	1	1	1
GAAT	1	1	1	1	1	1	1	1	1	1	1	1
GACA	1	1	1	1	1	1	1	1	1	1	1	1
GACC	1	1	1	1	1	1	1	1	1	1	1	1
GACG	1	1	1	1	1	1	1	1	1	1	1	1
GACT	1	1	1	1	1	1	1	1	1	1	1	1
GAGA	1	1	1	1	1	1	1	1	1	1	1	1
GAGC	1	1	1	1	1	1	1	1	1	1	1	1
GAGG	1	1	1	1	1	1	1	1	1	1	1	1
GAGT	1	1	1	1	1	1	1	1	1	1	0.288023	0.00079992
GATA	1	1	1	1	1	1	1	1	1	1	1	1
GATC	1	1	1	1	1	1	1	1	1	1	1	1
GATG	1	1	1	1	1	1	1	1	1	1	1	1
GATT	1	1	1	1	1	1	1	1	1	1	0.540734	0.0019998
GCAA	1	1	1	1	1	1	1	1	1	1	1	1
GCAC	1	1	1	1	1	1	1	1	1	1	1	1
GCAG	1	1	1	1	1	1	1	1	1	1	1	1
GCAT	1	1	1	1	1	1	1	1	1	1	1	1
GCCA	1	1	1	1	1	1	1	1	1	1	1	1
GCCC	1	1	1	1	1	1	1	1	1	1	1	1
GCCG	1	1	1	1	1	1	1	1	1	1	1	1
GCCT	1	1	1	1	1	1	1	1	1	1	1	1
GCGA	1	1	1	1	1	1	1	1	1	1	1	1
GCGC	1	1	1	1	1	1	1	1	1	1	1	1
GCGG	1	1	1	1	1	1	1	1	1	1	1	1
GCGT	1	1	1	1	1	1	1	1	1	1	1	1
GCTA	0.553932	0.00129987	1	1	1	1	1	1	1	1	0.696627	0.00459954
GCTC	1	1	1	1	1	1	1	1	1	1	1	1
GCTG	1	1	1	1	1	1	1	1	1	1	1	1
GCTT	1	1	1	1	1	1	1	1	1	1	0.485967	0.00169983
GGAA	1	1	1	1	1	1	1	1	1	1	1	1
GGAC	1	1	1	1	1	1	1	1	1	1	1	1
GGAG	1	1	1	1	1	1	1	1	1	1	1	1
GGAT	1	1	1	1	1	1	1	1	1	1	1	1
GGCA	1	1	1	1	1	1	1	1	1	1	1	1
GGCC	1	1	1	1	1	1	1	1	1	1	1	1
GGCG	1	1	1	1	1	1	1	1	1	1	1	1
GGCT	1	1	1	1	1	1	1	1	1	1	1	1
GGGA	1	1	1	1	1	1	1	1	1	1	1	1
GGGC	1	1	1	1	1	1	1	1	1	1	1	1
GGGG	1	1	1	1	1	1	1	1	1	1	1	1
GGGT	1	1	1	1	1	1	1	1	1	1	1	1
GGTA	1	1	1	1	1	1	1	1	1	1	0.642311	0.00459954
GGTC	1	1	1	1	1	1	1	1	1	1	1	1
GGTG	1	1	1	1	1	1	1	1	1	1	1	1
GGTT	1	1	1	1	1	1	1	1	1	1	1	1
GTAA	1	1	1	1	1	1	1	1	1	1	0.250942	0.00039996
GTAC	1	1	1	1	1	1	0.854617	0.019598	1	1	0.920797	0.0233977
GTAG	1	1	1	1	1	1	1	1	0.967289	0.0264974	1	1
GTAT	1	1	1	1	1	1	1	1	1	1	1	1
GTCA	0.518936	0.00159984	1	1	1	1	1	1	1	1	1	1
GTCC	1	1	1	1	1	1	1	1	1	1	1	1
GTCG	1	1	1	1	1	1	1	1	1	1	1	1
GTCT	1	1	0.00590693	9.999e-05	1	1	1	1	1	1	0.858475	0.0113989
GTGA	1	1	1	1	1	1	1	1	1	1	1	1
GTGC	1	1	1	1	1	1	1	1	1	1	1	1
GTGG	1	1	1	1	1	1	1	1	1	1	1	1
GTGT	1	1	1	1	1	1	1	1	1	1	0.330048	0.00129987
GTTA	1	1	1	1	1	1	0.951345	0.0380962	1	1	0.731307	0.00429957
GTTC	1	1	0.850416	0.00949905	1	1	0.718257	0.00639936	1	1	0.681952	0.00309969
GTTG	0.633401	0.00329967	1	1	1	1	1	1	1	1	1	1
GTTT	1	1	1	1	1	1	1	1	1	1	1	1
TAAA	0.520348	0.00149985	1	1	1	1	0.864354	0.0171983	1	1	0.631735	0.00359964
TAAC	1	1	1	1	1	1	1	1	1	1	1	1
TAAG	1	1	1	1	1	1	1	1	1	1	0.885541	0.0150985
TAAT	1	1	1	1	1	1	1	1	1	1	1	1
TACA	1	1	1	1	1	1	1	1	1	1	1	1
TACC	1	1	0.421497	0.00139986	1	1	1	1	1	1	1	1
TACG	1	1	1	1	1	1	1	1	1	1	1	1
TACT	0.584264	0.00219978	1	1	1	1	1	1	1	1	1	1
TAGA	1	1	1	1	1	1	0.477211	0.0019998	1	1	0.920797	0.020198
TAGC	1	1	1	1	1	1	1	1	1	1	1	1
TAGG	1	1	1	1	1	1	1	1	1	1	1	1
TAGT	1	1	1	1	1	1	1	1	1	1	1	1
TATA	1	1	1	1	1	1	1	1	1	1	0.479614	0.00109989
TATC	1	1	1	1	1	1	1	1	1	1	0.764454	0.00549945
TATG	1	1	1	1	1	1	1	1	1	1	1	1
TATT	0.24105	0.00029997	1	1	1	1	1	1	1	1	1	1
TCAA	0.988221	0.0271973	1	1	1	1	1	1	1	1	0.781226	0.0049995
TCAC	1	1	1	1	1	1	1	1	1	1	0.980012	0.0468953
TCAG	1	1	1	1	1	1	1	1	1	1	0.885541	0.0178982
TCAT	0.24105	0.00039996	0.162191	0.00059994	0.377226	0.00149985	1	1	1	1	0.310049	0.00089991
TCCA	1	1	1	1	1	1	0.864354	0.0177982	1	1	1	1
TCCC	1	1	1	1	1	1	1	1	1	1	0.966956	0.0454955
TCCG	1	1	1	1	1	1	1	1	1	1	0.696627	0.00649935
TCCT	1	1	0.00309263	9.999e-05	1	1	1	1	1	1	0.291641	0.00119988
TCGA	1	1	0.953917	0.0248975	1	1	1	1	1	1	1	1
TCGC	1	1	1	1	1	1	1	1	1	1	1	1
TCGG	1	1	1	1	1	1	1	1	1	1	1	1
TCGT	1	1	1	1	1	1	1	1	1	1	1	1
TCTA	1	1	1	1	1	1	1	1	1	1	0.253699	0.00039996
TCTC	1	1	1.13379e-07	9.999e-05	1	1	0.285295	0.00089991	1	1	0.479614	0.0019998
TCTG	0.633401	0.00379962	0.000249473	9.999e-05	1	1	1	1	1	1	0.310049	0.00109989
TCTT	1	1	7.07292e-09	9.999e-05	1	1	0.476901	0.00139986	1	1	0.798844	0.00869913
TGAA	1	1	1	1	1	1	1	1	1	1	1	1
TGAC	0.933601	0.0159984	1	1	1	1	1	1	1	1	1	1
TGAG	1	1	1	1	1	1	1	1	1	1	1	1
TGAT	1	1	1	1	1	1	1	1	1	1	1	1
TGCA	1	1	1	1	1	1	1	1	1	1	1	1
TGCC	1	1	1	1	1	1	1	1	1	1	1	1
TGCG	1	1	1	1	1	1	1	1	1	1	1	1
TGCT	1	1	0.811038	0.00879912	1	1	1	1	1	1	0.764454	0.00789921
TGGA	1	1	1	1	1	1	1	1	1	1	1	1
TGGC	1	1	1	1	1	1	1	1	1	1	1	1
TGGG	1	1	1	1	1	1	1	1	1	1	1	1
TGGT	1	1	1	1	1	1	1	1	1	1	1	1
TGTA	1	1	1	1	1	1	0.864354	0.0144986	1	1	0.160751	0.00069993
TGTC	0.360604	0.00129987	0.0506244	0.00019998	1	1	1	1	1	1	1	1
TGTG	1	1	1	1	1	1	1	1	1	1	0.885541	0.0190981
TGTT	1	1	1	1	1	1	0.746679	0.00779922	1	1	0.517679	0.00269973
TTAA	1	1	1	1	1	1	1	1	1	1	1	1
TTAC	0.24105	0.00069993	1	1	1	1	1	1	1	1	1	1
TTAG	1	1	1	1	1	1	0.858661	0.0153985	1	1	0.344653	0.0009999
TTAT	1	1	1	1	1	1	1	1	1	1	1	1
TTCA	0.24105	0.00029997	1	1	1	1	1	1	1	1	0.125802	0.00039996
TTCC	1	1	0.106656	0.00029997	1	1	1	1	1	1	0.00116033	9.999e-05
TTCG	1	1	1	1	1	1	1	1	1	1	1	1
TTCT	1	1	3.87115e-13	9.999e-05	1	1	0.114975	0.00029997	1	1	0.497119	0.00209979
TTGA	1	1	1	1	1	1	1	1	1	1	1	1
TTGC	1	1	1	1	1	1	1	1	1	1	1	1
TTGG	1	1	1	1	1	1	1	1	1	1	1	1
TTGT	0.520348	0.00269973	1	1	1	1	1	1	1	1	1	1
TTTA	1	1	1	1	1	1	1	1	1	1	0.637676	0.00359964
TTTC	1	1	9.95206e-07	9.999e-05	1	1	0.864354	0.0181982	1	1	0.00200521	9.999e-05
TTTG	1	1	1	1	1	1	1	1	1	1	1	1
TTTT	1	1	1	1	1	1	1	1	1	1	1	1

## Sheet: TARDBP
	Region 1				Region 2				Region 3
	Enhanced		Silenced		Enhanced		Silenced		Enhanced		Silenced
tetramer	pv-fisher-fdr	pv-Empirical	pv-fisher-fdr	pv-Empirical	pv-fisher-fdr	pv-Empirical	pv-fisher-fdr	pv-Empirical	pv-fisher-fdr	pv-Empirical	pv-fisher-fdr	pv-Empirical
RAAR	1	1	1	1	1	1	1	1	1	1	1	1
RAAY	1	1	1	1	1	1	1	1	1	1	1	1
RACR	1	1	1	1	1	1	1	1	1	1	1	1
RACY	1	1	1	1	1	1	1	1	1	1	1	1
RAGR	1	1	1	1	1	1	1	1	1	1	1	1
RAGY	1	1	1	1	1	1	1	1	1	1	1	1
RATR	1	1	1	1	1	1	1	1	1	1	1	1
RATY	1	1	1	1	1	1	1	1	1	1	1	1
RCAR	1	1	1	1	1	1	1	1	1	1	1	1
RCAY	1	1	1	1	1	1	1	1	1	1	1	1
RCCR	1	1	1	1	1	1	1	1	1	1	1	1
RCCY	1	1	1	1	1	1	1	1	1	1	1	1
RCGR	1	1	1	1	1	1	1	1	1	1	1	1
RCGY	1	1	1	1	1	1	1	1	1	1	1	1
RCTR	1	1	1	1	1	1	1	1	1	1	1	1
RCTY	1	1	1	1	1	1	1	1	1	1	1	1
RGAR	1	1	1	1	1	1	1	1	1	1	1	1
RGAY	1	1	1	1	1	1	1	1	1	1	1	1
RGCR	1	1	1	1	1	1	1	1	1	1	1	1
RGCY	1	1	1	1	1	1	1	1	1	1	1	1
RGGR	1	1	1	1	1	1	1	1	1	1	1	1
RGGY	1	1	1	1	1	1	1	1	1	1	1	1
RGTR	1	1	1	1	1	1	1	1	1	1	1	1
RGTY	1	1	1	1	1	1	1	1	1	1	1	1
RTAR	1	1	1	1	1	1	1	1	1	1	1	1
RTAY	1	1	1	1	1	1	1	1	1	1	1	1
RTCR	1	1	1	1	1	1	1	1	1	1	1	1
RTCY	1	1	1	1	1	1	1	1	1	1	1	1
RTGR	1	1	1	1	1	1	1	1	1	1	1	1
RTGY	1	1	0.0370076	9.999e-05	1	1	1	1	1	1	1	1
RTTR	1	1	1	1	1	1	1	1	1	1	1	1
RTTY	1	1	1	1	1	1	1	1	1	1	1	1
YAAR	1	1	1	1	1	1	1	1	1	1	1	1
YAAY	1	1	1	1	1	1	1	1	1	1	1	1
YACR	1	1	1	1	1	1	1	1	1	1	1	1
YACY	1	1	1	1	1	1	1	1	1	1	1	1
YAGR	1	1	1	1	1	1	1	1	1	1	1	1
YAGY	1	1	1	1	1	1	1	1	1	1	1	1
YATR	1	1	1	1	1	1	1	1	1	1	1	1
YATY	1	1	1	1	1	1	1	1	1	1	1	1
YCAR	1	1	1	1	1	1	1	1	1	1	1	1
YCAY	1	1	1	1	1	1	1	1	1	1	1	1
YCCR	1	1	1	1	1	1	1	1	1	1	1	1
YCCY	1	1	1	1	1	1	1	1	1	1	1	1
YCGR	1	1	1	1	1	1	1	1	1	1	1	1
YCGY	1	1	1	1	1	1	1	1	1	1	1	1
YCTR	1	1	1	1	1	1	1	1	1	1	1	1
YCTY	1	1	1	1	1	1	1	1	1	1	1	1
YGAR	1	1	1	1	1	1	1	1	1	1	1	1
YGAY	1	1	1	1	1	1	1	1	1	1	1	1
YGCR	1	1	1	1	1	1	1	1	1	1	1	1
YGCY	1	1	1	1	1	1	1	1	1	1	1	1
YGGR	1	1	1	1	1	1	1	1	1	1	1	1
YGGY	1	1	1	1	1	1	1	1	1	1	1	1
YGTR	1	1	0.690078	0.00139986	1	1	1	1	1	1	1	1
YGTY	1	1	1	1	1	1	1	1	1	1	1	1
YTAR	1	1	1	1	1	1	1	1	1	1	1	1
YTAY	1	1	1	1	1	1	1	1	1	1	1	1
YTCR	1	1	1	1	1	1	1	1	1	1	1	1
YTCY	1	1	1	1	1	1	1	1	1	1	1	1
YTGR	1	1	1	1	1	1	1	1	1	1	1	1
YTGY	1	1	1	1	1	1	1	1	1	1	1	1
YTTR	1	1	1	1	1	1	1	1	1	1	1	1
YTTY	1	1	1	1	1	1	1	1	1	1	1	1
AAAA	1	1	1	1	1	1	1	1	1	1	1	1
AAAC	1	1	1	1	1	1	1	1	1	1	1	1
AAAG	1	1	1	1	1	1	1	1	1	1	1	1
AAAT	1	1	1	1	1	1	1	1	1	1	1	1
AACA	1	1	1	1	1	1	1	1	1	1	1	1
AACC	1	1	1	1	1	1	1	1	1	1	1	1
AACG	1	1	1	1	1	1	1	1	1	1	1	1
AACT	1	1	1	1	1	1	1	1	1	1	1	1
AAGA	1	1	1	1	1	1	1	1	1	1	1	1
AAGC	1	1	1	1	1	1	1	1	1	1	1	1
AAGG	1	1	1	1	1	1	1	1	1	1	1	1
AAGT	1	1	1	1	1	1	1	1	1	1	1	1
AATA	1	1	1	1	1	1	1	1	1	1	1	1
AATC	1	1	1	1	1	1	1	1	1	1	1	1
AATG	1	1	1	1	1	1	1	1	1	1	1	1
AATT	1	1	1	1	1	1	1	1	1	1	1	1
ACAA	1	1	1	1	1	1	1	1	1	1	1	1
ACAC	1	1	1	1	1	1	1	1	1	1	1	1
ACAG	1	1	1	1	1	1	1	1	1	1	1	1
ACAT	1	1	1	1	1	1	1	1	1	1	1	1
ACCA	1	1	1	1	1	1	1	1	1	1	1	1
ACCC	1	1	1	1	1	1	1	1	1	1	1	1
ACCG	1	1	1	1	1	1	1	1	1	1	1	1
ACCT	1	1	1	1	1	1	1	1	1	1	1	1
ACGA	1	1	1	1	1	1	1	1	1	1	1	1
ACGC	1	1	1	1	1	1	1	1	1	1	1	1
ACGG	1	1	1	1	1	1	1	1	1	1	1	1
ACGT	1	1	1	1	1	1	1	1	1	1	1	1
ACTA	1	1	0.803607	0.00219978	1	1	1	1	1	1	1	1
ACTC	1	1	1	1	1	1	1	1	1	1	1	1
ACTG	1	1	1	1	1	1	1	1	1	1	1	1
ACTT	1	1	1	1	1	1	1	1	1	1	1	1
AGAA	1	1	1	1	1	1	1	1	1	1	1	1
AGAC	1	1	1	1	1	1	1	1	1	1	1	1
AGAG	1	1	1	1	1	1	1	1	1	1	1	1
AGAT	1	1	1	1	1	1	1	1	1	1	1	1
AGCA	1	1	1	1	1	1	1	1	1	1	1	1
AGCC	1	1	1	1	1	1	1	1	1	1	1	1
AGCG	1	1	1	1	1	1	1	1	1	1	1	1
AGCT	1	1	1	1	1	1	1	1	1	1	1	1
AGGA	1	1	1	1	1	1	1	1	1	1	1	1
AGGC	1	1	1	1	1	1	1	1	1	1	1	1
AGGG	1	1	1	1	1	1	1	1	1	1	1	1
AGGT	1	1	1	1	1	1	1	1	1	1	1	1
AGTA	1	1	1	1	1	1	1	1	1	1	1	1
AGTC	1	1	1	1	1	1	1	1	1	1	1	1
AGTG	1	1	1	1	1	1	1	1	1	1	1	1
AGTT	1	1	1	1	1	1	1	1	1	1	1	1
ATAA	1	1	1	1	1	1	1	1	1	1	1	1
ATAC	1	1	1	1	1	1	1	1	1	1	1	1
ATAG	1	1	1	1	1	1	1	1	1	1	1	1
ATAT	1	1	1	1	1	1	1	1	1	1	1	1
ATCA	1	1	1	1	1	1	1	1	1	1	1	1
ATCC	1	1	1	1	1	1	1	1	1	1	1	1
ATCG	1	1	1	1	1	1	1	1	1	1	1	1
ATCT	1	1	1	1	1	1	1	1	1	1	1	1
ATGA	1	1	1	1	1	1	1	1	1	1	1	1
ATGC	1	1	1	1	1	1	1	1	1	1	1	1
ATGG	1	1	1	1	1	1	1	1	1	1	1	1
ATGT	1	1	1	1	1	1	1	1	1	1	1	1
ATTA	1	1	1	1	1	1	1	1	1	1	1	1
ATTC	1	1	1	1	1	1	1	1	1	1	1	1
ATTG	1	1	1	1	1	1	1	1	1	1	1	1
ATTT	1	1	0.752652	0.00269973	1	1	1	1	1	1	1	1
CAAA	1	1	1	1	1	1	1	1	1	1	1	1
CAAC	1	1	1	1	1	1	1	1	1	1	1	1
CAAG	1	1	1	1	1	1	1	1	1	1	1	1
CAAT	1	1	1	1	1	1	1	1	1	1	1	1
CACA	1	1	1	1	1	1	1	1	1	1	1	1
CACC	1	1	1	1	1	1	1	1	1	1	1	1
CACG	1	1	1	1	1	1	1	1	1	1	1	1
CACT	1	1	1	1	1	1	1	1	1	1	1	1
CAGA	1	1	1	1	1	1	1	1	1	1	1	1
CAGC	1	1	1	1	1	1	1	1	1	1	1	1
CAGG	1	1	1	1	1	1	1	1	1	1	1	1
CAGT	1	1	1	1	1	1	1	1	1	1	1	1
CATA	1	1	1	1	1	1	1	1	1	1	1	1
CATC	1	1	1	1	1	1	1	1	1	1	1	1
CATG	1	1	1	1	1	1	1	1	1	1	1	1
CATT	1	1	1	1	1	1	1	1	1	1	1	1
CCAA	1	1	1	1	1	1	1	1	1	1	1	1
CCAC	1	1	1	1	1	1	1	1	1	1	1	1
CCAG	1	1	1	1	1	1	1	1	1	1	1	1
CCAT	1	1	1	1	1	1	1	1	1	1	1	1
CCCA	1	1	1	1	1	1	1	1	1	1	1	1
CCCC	1	1	1	1	1	1	1	1	1	1	1	1
CCCG	1	1	1	1	1	1	1	1	1	1	1	1
CCCT	1	1	1	1	1	1	1	1	1	1	1	1
CCGA	1	1	1	1	1	1	1	1	1	1	1	1
CCGC	1	1	1	1	1	1	1	1	1	1	1	1
CCGG	1	1	1	1	1	1	1	1	1	1	1	1
CCGT	1	1	1	1	1	1	1	1	1	1	1	1
CCTA	1	1	1	1	1	1	1	1	1	1	1	1
CCTC	1	1	1	1	1	1	1	1	1	1	1	1
CCTG	1	1	1	1	1	1	1	1	1	1	1	1
CCTT	1	1	1	1	1	1	1	1	1	1	1	1
CGAA	1	1	1	1	1	1	1	1	1	1	1	1
CGAC	1	1	1	1	1	1	1	1	1	1	1	1
CGAG	1	1	1	1	1	1	1	1	1	1	1	1
CGAT	1	1	1	1	1	1	1	1	1	1	1	1
CGCA	1	1	1	1	1	1	1	1	1	1	1	1
CGCC	1	1	1	1	1	1	1	1	1	1	1	1
CGCG	1	1	1	1	1	1	1	1	1	1	1	1
CGCT	1	1	1	1	1	1	1	1	1	1	1	1
CGGA	1	1	1	1	1	1	1	1	1	1	1	1
CGGC	1	1	1	1	1	1	1	1	1	1	1	1
CGGG	1	1	1	1	1	1	1	1	1	1	1	1
CGGT	1	1	1	1	1	1	1	1	1	1	1	1
CGTA	1	1	1	1	1	1	1	1	1	1	1	1
CGTC	1	1	1	1	1	1	1	1	1	1	1	1
CGTG	1	1	0.752652	0.0019998	1	1	1	1	1	1	1	1
CGTT	1	1	1	1	1	1	1	1	1	1	1	1
CTAA	1	1	1	1	1	1	1	1	1	1	1	1
CTAC	1	1	1	1	1	1	1	1	1	1	1	1
CTAG	1	1	1	1	1	1	1	1	1	1	1	1
CTAT	1	1	1	1	1	1	1	1	1	1	1	1
CTCA	1	1	1	1	1	1	1	1	1	1	1	1
CTCC	1	1	1	1	1	1	1	1	1	1	1	1
CTCG	1	1	1	1	1	1	1	1	1	1	1	1
CTCT	1	1	1	1	1	1	1	1	1	1	1	1
CTGA	1	1	1	1	1	1	1	1	1	1	1	1
CTGC	1	1	1	1	1	1	1	1	1	1	1	1
CTGG	1	1	1	1	1	1	1	1	1	1	1	1
CTGT	1	1	1	1	1	1	1	1	1	1	1	1
CTTA	1	1	1	1	1	1	1	1	1	1	1	1
CTTC	1	1	1	1	1	1	1	1	1	1	1	1
CTTG	1	1	1	1	1	1	1	1	1	1	1	1
CTTT	1	1	1	1	1	1	1	1	1	1	1	1
GAAA	1	1	1	1	1	1	1	1	1	1	1	1
GAAC	1	1	1	1	1	1	1	1	1	1	1	1
GAAG	1	1	1	1	1	1	1	1	1	1	1	1
GAAT	1	1	1	1	1	1	1	1	1	1	1	1
GACA	1	1	1	1	1	1	1	1	1	1	1	1
GACC	1	1	1	1	1	1	1	1	1	1	1	1
GACG	1	1	1	1	1	1	1	1	1	1	1	1
GACT	1	1	1	1	1	1	1	1	1	1	1	1
GAGA	1	1	1	1	1	1	1	1	1	1	1	1
GAGC	1	1	1	1	1	1	1	1	1	1	1	1
GAGG	1	1	1	1	1	1	1	1	1	1	1	1
GAGT	1	1	1	1	1	1	1	1	1	1	1	1
GATA	1	1	1	1	1	1	1	1	1	1	1	1
GATC	1	1	1	1	1	1	1	1	1	1	1	1
GATG	1	1	1	1	1	1	1	1	1	1	1	1
GATT	1	1	1	1	1	1	1	1	1	1	1	1
GCAA	1	1	1	1	1	1	1	1	1	1	1	1
GCAC	1	1	1	1	1	1	1	1	1	1	1	1
GCAG	1	1	1	1	1	1	1	1	1	1	1	1
GCAT	1	1	1	1	1	1	1	1	1	1	1	1
GCCA	1	1	1	1	1	1	1	1	1	1	1	1
GCCC	1	1	1	1	1	1	1	1	1	1	1	1
GCCG	1	1	1	1	1	1	1	1	1	1	1	1
GCCT	1	1	1	1	1	1	1	1	1	1	1	1
GCGA	1	1	1	1	1	1	1	1	1	1	1	1
GCGC	1	1	1	1	1	1	1	1	1	1	1	1
GCGG	1	1	1	1	1	1	1	1	1	1	1	1
GCGT	1	1	1	1	1	1	1	1	1	1	1	1
GCTA	1	1	1	1	1	1	1	1	1	1	1	1
GCTC	1	1	1	1	1	1	1	1	1	1	1	1
GCTG	1	1	1	1	1	1	1	1	1	1	1	1
GCTT	1	1	1	1	1	1	1	1	1	1	1	1
GGAA	1	1	1	1	1	1	1	1	1	1	1	1
GGAC	1	1	1	1	1	1	1	1	1	1	1	1
GGAG	1	1	1	1	1	1	1	1	1	1	1	1
GGAT	1	1	0.581471	0.00059994	1	1	1	1	1	1	1	1
GGCA	1	1	1	1	1	1	1	1	1	1	1	1
GGCC	1	1	1	1	1	1	1	1	1	1	1	1
GGCG	1	1	1	1	1	1	1	1	1	1	1	1
GGCT	1	1	1	1	1	1	1	1	1	1	1	1
GGGA	1	1	1	1	1	1	1	1	1	1	1	1
GGGC	1	1	1	1	1	1	1	1	1	1	1	1
GGGG	1	1	1	1	1	1	1	1	1	1	1	1
GGGT	1	1	1	1	1	1	1	1	1	1	1	1
GGTA	1	1	1	1	1	1	1	1	1	1	1	1
GGTC	1	1	1	1	1	1	1	1	1	1	1	1
GGTG	1	1	1	1	1	1	1	1	1	1	1	1
GGTT	1	1	1	1	1	1	1	1	1	1	1	1
GTAA	1	1	1	1	1	1	1	1	1	1	1	1
GTAC	1	1	1	1	1	1	1	1	1	1	1	1
GTAG	1	1	1	1	1	1	1	1	1	1	1	1
GTAT	1	1	1	1	1	1	1	1	1	1	1	1
GTCA	1	1	1	1	1	1	1	1	1	1	1	1
GTCC	1	1	1	1	1	1	1	1	1	1	1	1
GTCG	1	1	1	1	1	1	1	1	1	1	1	1
GTCT	1	1	1	1	1	1	1	1	1	1	1	1
GTGA	1	1	1	1	1	1	1	1	1	1	1	1
GTGC	1	1	1	1	1	1	1	1	1	1	1	1
GTGG	1	1	1	1	1	1	1	1	1	1	1	1
GTGT	1	1	1	1	1	1	1	1	1	1	1	1
GTTA	1	1	1	1	1	1	1	1	1	1	1	1
GTTC	1	1	1	1	1	1	1	1	1	1	1	1
GTTG	1	1	1	1	1	1	1	1	1	1	1	1
GTTT	1	1	1	1	1	1	1	1	1	1	1	1
TAAA	1	1	1	1	1	1	1	1	1	1	1	1
TAAC	1	1	1	1	1	1	1	1	1	1	1	1
TAAG	1	1	1	1	1	1	1	1	1	1	1	1
TAAT	1	1	1	1	1	1	1	1	1	1	1	1
TACA	1	1	1	1	1	1	1	1	1	1	1	1
TACC	1	1	1	1	1	1	1	1	1	1	1	1
TACG	1	1	1	1	1	1	1	1	1	1	1	1
TACT	1	1	1	1	1	1	1	1	1	1	1	1
TAGA	1	1	1	1	1	1	1	1	1	1	1	1
TAGC	1	1	1	1	1	1	1	1	1	1	1	1
TAGG	1	1	1	1	1	1	1	1	1	1	1	1
TAGT	1	1	1	1	1	1	1	1	1	1	1	1
TATA	1	1	1	1	1	1	1	1	1	1	1	1
TATC	1	1	1	1	1	1	1	1	1	1	1	1
TATG	1	1	1	1	1	1	1	1	1	1	1	1
TATT	1	1	1	1	1	1	1	1	1	1	1	1
TCAA	1	1	1	1	1	1	1	1	1	1	1	1
TCAC	1	1	1	1	1	1	1	1	1	1	1	1
TCAG	1	1	1	1	1	1	1	1	1	1	1	1
TCAT	1	1	1	1	1	1	1	1	1	1	1	1
TCCA	1	1	1	1	1	1	1	1	1	1	1	1
TCCC	1	1	1	1	1	1	1	1	1	1	1	1
TCCG	1	1	1	1	1	1	1	1	1	1	1	1
TCCT	1	1	1	1	1	1	1	1	1	1	1	1
TCGA	1	1	1	1	1	1	1	1	1	1	1	1
TCGC	1	1	1	1	1	1	1	1	1	1	1	1
TCGG	1	1	1	1	1	1	1	1	1	1	1	1
TCGT	1	1	1	1	1	1	1	1	1	1	1	1
TCTA	1	1	1	1	1	1	1	1	1	1	1	1
TCTC	1	1	1	1	1	1	1	1	1	1	1	1
TCTG	1	1	1	1	1	1	1	1	1	1	1	1
TCTT	1	1	1	1	1	1	1	1	1	1	1	1
TGAA	1	1	1	1	1	1	1	1	1	1	1	1
TGAC	1	1	1	1	1	1	1	1	1	1	1	1
TGAG	1	1	1	1	1	1	1	1	1	1	1	1
TGAT	1	1	1	1	1	1	1	1	1	1	1	1
TGCA	1	1	1	1	1	1	1	1	1	1	1	1
TGCC	1	1	1	1	1	1	1	1	1	1	1	1
TGCG	1	1	1	1	1	1	1	1	1	1	1	1
TGCT	1	1	1	1	1	1	1	1	1	1	1	1
TGGA	1	1	1	1	1	1	1	1	1	1	1	1
TGGC	1	1	1	1	1	1	1	1	1	1	1	1
TGGG	1	1	1	1	1	1	1	1	1	1	1	1
TGGT	1	1	1	1	1	1	1	1	1	1	1	1
TGTA	1	1	1	1	1	1	1	1	1	1	1	1
TGTC	1	1	1	1	1	1	1	1	1	1	1	1
TGTG	1	1	0.130347	0.00019998	1	1	1	1	1	1	1	1
TGTT	1	1	0.752652	0.00309969	1	1	1	1	1	1	1	1
TTAA	1	1	1	1	1	1	1	1	1	1	1	1
TTAC	1	1	1	1	1	1	1	1	1	1	1	1
TTAG	1	1	1	1	1	1	1	1	1	1	1	1
TTAT	1	1	1	1	1	1	1	1	1	1	1	1
TTCA	1	1	1	1	1	1	1	1	1	1	1	1
TTCC	1	1	1	1	1	1	1	1	1	1	1	1
TTCG	1	1	1	1	1	1	1	1	1	1	1	1
TTCT	1	1	1	1	1	1	1	1	1	1	1	1
TTGA	1	1	1	1	1	1	1	1	1	1	1	1
TTGC	1	1	1	1	1	1	1	1	1	1	1	1
TTGG	1	1	1	1	1	1	1	1	1	1	1	1
TTGT	1	1	1	1	1	1	1	1	1	1	1	1
TTTA	1	1	1	1	1	1	1	1	1	1	1	1
TTTC	1	1	1	1	1	1	1	1	1	1	1	1
TTTG	1	1	1	1	1	1	1	1	1	1	1	1
TTTT	1	1	1	1	1	1	1	1	1	1	1	1

## Sheet: TIA1
	Region 1				Region 2				Region 3
	Enhanced		Silenced		Enhanced		Silenced		Enhanced		Silenced
tetramer	pv-fisher-fdr	pv-Empirical	pv-fisher-fdr	pv-Empirical	pv-fisher-fdr	pv-Empirical	pv-fisher-fdr	pv-Empirical	pv-fisher-fdr	pv-Empirical	pv-fisher-fdr	pv-Empirical
RAAR	1	1	1	1	1	1	1	1	1	1	1	1
RAAY	0.577776	0.00269973	1	1	0.35465	0.00049995	1	1	0.974251	0.0521948	1	1
RACR	1	1	1	1	1	1	1	1	1	1	1	1
RACY	1	1	1	1	1	1	1	1	1	1	1	1
RAGR	1	1	1	1	0.965784	0.0767923	1	1	1	1	1	1
RAGY	1	1	1	1	1	1	1	1	1	1	1	1
RATR	0.906023	0.0182982	1	1	0.937517	0.0475952	1	1	1	1	1	1
RATY	0.0817293	9.999e-05	1	1	0.283357	0.00059994	1	1	0.00125973	9.999e-05	1	1
RCAR	1	1	1	1	1	1	1	1	1	1	1	1
RCAY	1	1	1	1	1	1	1	1	1	1	1	1
RCCR	1	1	1	1	1	1	1	1	1	1	1	1
RCCY	1	1	1	1	1	1	1	1	1	1	1	1
RCGR	1	1	1	1	1	1	1	1	1	1	1	1
RCGY	1	1	1	1	1	1	1	1	1	1	1	1
RCTR	1	1	1	1	1	1	1	1	1	1	1	1
RCTY	1	1	1	1	1	1	1	1	1	1	1	1
RGAR	1	1	1	1	1	1	1	1	1	1	1	1
RGAY	1	1	1	1	0.735645	0.00689931	1	1	1	1	1	1
RGCR	1	1	1	1	1	1	1	1	1	1	1	1
RGCY	1	1	1	1	1	1	1	1	1	1	1	1
RGGR	1	1	1	1	1	1	1	1	1	1	1	1
RGGY	1	1	1	1	1	1	1	1	1	1	1	1
RGTR	1	1	1	1	0.962352	0.0681932	1	1	1	1	1	1
RGTY	1	1	1	1	1	1	1	1	1	1	1	1
RTAR	0.387968	0.00139986	1	1	1	1	1	1	1	1	1	1
RTAY	0.0278504	9.999e-05	0.898504	0.0117988	0.149083	0.00049995	1	1	0.00166808	9.999e-05	1	1
RTCR	0.822073	0.0111989	0.856154	0.00789921	1	1	1	1	1	1	1	1
RTCY	1	1	1	1	1	1	1	1	1	1	1	1
RTGR	1	1	1	1	0.754186	0.00979902	1	1	1	1	1	1
RTGY	1	1	1	1	1	1	1	1	1	1	1	1
RTTR	0.464476	0.00139986	1	1	0.157459	0.00079992	1	1	0.937354	0.0313969	1	1
RTTY	0.100192	0.00049995	1	1	0.0898094	9.999e-05	1	1	9.96265e-10	9.999e-05	1	1
YAAR	0.577776	0.00329967	1	1	0.207913	0.00059994	1	1	0.158656	0.00049995	1	1
YAAY	0.132298	9.999e-05	1	1	0.11703	0.00019998	1	1	0.794038	0.00779922	1	1
YACR	1	1	1	1	1	1	1	1	0.611875	0.00289971	1	1
YACY	1	1	1	1	1	1	1	1	1	1	1	1
YAGR	1	1	1	1	1	1	1	1	1	1	1	1
YAGY	1	1	1	1	1	1	1	1	1	1	1	1
YATR	0.0554962	9.999e-05	1	1	0.309599	0.00049995	1	1	0.0456509	0.00029997	1	1
YATY	0.35099	0.00139986	1	1	1	1	1	1	6.78293e-09	9.999e-05	1	1
YCAR	1	1	1	1	1	1	1	1	1	1	1	1
YCAY	1	1	1	1	1	1	1	1	1	1	1	1
YCCR	1	1	1	1	1	1	1	1	1	1	1	1
YCCY	1	1	1	1	1	1	1	1	1	1	1	1
YCGR	1	1	1	1	1	1	1	1	1	1	1	1
YCGY	1	1	1	1	1	1	1	1	1	1	1	1
YCTR	1	1	1	1	1	1	1	1	1	1	1	1
YCTY	1	1	0.856154	0.009999	1	1	1	1	0.937354	0.0283972	1	1
YGAR	1	1	1	1	0.452465	0.00179982	1	1	1	1	1	1
YGAY	0.509637	0.00239976	1	1	1	1	1	1	1	1	1	1
YGCR	1	1	1	1	1	1	1	1	1	1	1	1
YGCY	1	1	1	1	1	1	1	1	1	1	1	1
YGGR	1	1	1	1	1	1	1	1	1	1	1	1
YGGY	1	1	1	1	1	1	1	1	1	1	1	1
YGTR	0.315057	0.00069993	0.856154	0.0079992	0.780052	0.010199	1	1	1	1	1	1
YGTY	1	1	1	1	1	1	1	1	1	1	1	1
YTAR	1	1	1	1	0.376175	0.00159984	1	1	0.027261	9.999e-05	1	1
YTAY	0.35099	0.00129987	1	1	0.663157	0.00429957	1	1	1.13704e-09	9.999e-05	1	1
YTCR	1	1	1	1	1	1	1	1	0.523089	0.00179982	1	1
YTCY	1	1	1	1	1	1	1	1	1	1	1	1
YTGR	1	1	1	1	1	1	1	1	1	1	1	1
YTGY	1	1	1	1	1	1	1	1	1	1	1	1
YTTR	0.0279438	9.999e-05	1	1	0.110018	0.00019998	1	1	1.64864e-07	9.999e-05	1	1
YTTY	0.298977	0.00089991	1	1	1	1	1	1	4.88583e-06	9.999e-05	1	1
AAAA	0.557376	0.00109989	1	1	0.376175	0.00109989	1	1	1	1	1	1
AAAC	0.593144	0.00169983	1	1	1	1	1	1	1	1	1	1
AAAG	0.753743	0.00429957	1	1	0.922816	0.0387961	1	1	1	1	1	1
AAAT	1	1	1	1	0.287996	0.00049995	1	1	1	1	1	1
AACA	1	1	1	1	0.544318	0.00259974	1	1	1	1	1	1
AACC	1	1	1	1	0.746923	0.0079992	1	1	1	1	1	1
AACG	1	1	1	1	1	1	1	1	1	1	1	1
AACT	1	1	1	1	0.922816	0.0329967	1	1	0.138199	0.00039996	1	1
AAGA	1	1	1	1	0.986107	0.111489	1	1	1	1	1	1
AAGC	1	1	1	1	1	1	1	1	1	1	1	1
AAGG	1	1	1	1	1	1	1	1	1	1	1	1
AAGT	0.275076	0.00029997	1	1	0.343697	0.00109989	1	1	1	1	1	1
AATA	1	1	1	1	0.405559	0.00069993	1	1	0.852725	0.0134987	1	1
AATC	1	1	1	1	1	1	1	1	1	1	1	1
AATG	1	1	1	1	1	1	1	1	1	1	1	1
AATT	0.0760614	0.00029997	1	1	0.149083	0.00029997	1	1	0.00256961	9.999e-05	1	1
ACAA	0.656171	0.00249975	1	1	1	1	1	1	1	1	1	1
ACAC	1	1	1	1	1	1	1	1	1	1	0.255295	0.00059994
ACAG	1	1	1	1	1	1	1	1	1	1	1	1
ACAT	0.488767	0.00119988	1	1	0.769103	0.00909909	1	1	1	1	1	1
ACCA	1	1	1	1	1	1	1	1	1	1	1	1
ACCC	1	1	1	1	1	1	1	1	1	1	1	1
ACCG	1	1	1	1	1	1	1	1	1	1	1	1
ACCT	1	1	1	1	0.834856	0.0152985	1	1	1	1	1	1
ACGA	1	1	1	1	1	1	1	1	1	1	1	1
ACGC	1	1	1	1	1	1	1	1	1	1	1	1
ACGG	1	1	1	1	1	1	1	1	1	1	1	1
ACGT	1	1	1	1	1	1	1	1	1	1	1	1
ACTA	1	1	1	1	0.663157	0.00329967	1	1	1	1	1	1
ACTC	1	1	1	1	1	1	1	1	1	1	1	1
ACTG	1	1	1	1	0.310655	0.00069993	1	1	1	1	1	1
ACTT	1	1	1	1	0.975004	0.080292	1	1	0.00705979	9.999e-05	1	1
AGAA	0.345429	0.00069993	0.856154	0.00689931	1	1	1	1	1	1	1	1
AGAC	1	1	1	1	1	1	1	1	1	1	1	1
AGAG	1	1	1	1	1	1	1	1	1	1	1	1
AGAT	0.460113	0.00039996	1	1	0.283008	0.00049995	1	1	0.366235	0.00049995	1	1
AGCA	1	1	1	1	1	1	1	1	1	1	1	1
AGCC	1	1	1	1	1	1	1	1	1	1	1	1
AGCG	1	1	1	1	1	1	1	1	1	1	1	1
AGCT	1	1	1	1	1	1	1	1	1	1	1	1
AGGA	1	1	0.856154	0.00869913	0.769103	0.0108989	1	1	1	1	1	1
AGGC	1	1	1	1	1	1	1	1	1	1	1	1
AGGG	1	1	1	1	1	1	1	1	1	1	1	1
AGGT	1	1	1	1	1	1	1	1	1	1	1	1
AGTA	1	1	1	1	0.325274	0.00059994	1	1	0.974251	0.0435956	1	1
AGTC	1	1	1	1	0.806986	0.0119988	1	1	1	1	1	1
AGTG	1	1	1	1	1	1	1	1	1	1	1	1
AGTT	1	1	1	1	1	1	1	1	1	1	1	1
ATAA	1	1	1	1	1	1	1	1	0.392377	0.00169983	1	1
ATAC	0.656171	0.00349965	1	1	0.400998	0.0009999	1	1	1	1	1	1
ATAG	0.43599	0.00059994	1	1	1	1	1	1	1	1	1	1
ATAT	0.220488	0.00049995	1	1	0.975004	0.0759924	1	1	0.00114626	9.999e-05	1	1
ATCA	0.0357267	0.00019998	1	1	1	1	1	1	0.63609	0.00289971	1	1
ATCC	1	1	1	1	1	1	1	1	1	1	1	1
ATCG	1	1	1	1	1	1	1	1	1	1	1	1
ATCT	1	1	1	1	1	1	1	1	1	1	1	1
ATGA	0.550599	0.00169983	1	1	0.197897	0.00029997	1	1	1	1	1	1
ATGC	0.944661	0.019898	1	1	1	1	1	1	1	1	1	1
ATGG	1	1	1	1	1	1	1	1	1	1	1	1
ATGT	0.675099	0.0059994	1	1	0.769103	0.00939906	1	1	1	1	1	1
ATTA	0.0509216	9.999e-05	1	1	0.388078	0.00109989	1	1	0.235628	0.00039996	1	1
ATTC	0.994878	0.050495	1	1	0.283357	0.00079992	1	1	1	1	1	1
ATTG	0.0976559	0.00029997	1	1	0.779945	0.00869913	1	1	1	1	1	1
ATTT	0.989358	0.0556944	1	1	0.271321	0.00049995	1	1	3.06435e-14	9.999e-05	1	1
CAAA	1	1	1	1	0.149083	0.00029997	1	1	0.974251	0.0446955	1	1
CAAC	1	1	1	1	1	1	1	1	0.152272	0.00029997	1	1
CAAG	1	1	1	1	1	1	1	1	1	1	1	1
CAAT	1	1	1	1	0.271321	0.0009999	1	1	0.794102	0.0059994	1	1
CACA	1	1	1	1	1	1	1	1	1	1	1	1
CACC	1	1	1	1	1	1	1	1	1	1	1	1
CACG	1	1	1	1	1	1	1	1	1	1	1	1
CACT	1	1	1	1	1	1	1	1	1	1	1	1
CAGA	1	1	1	1	0.359791	0.0019998	1	1	1	1	1	1
CAGC	1	1	1	1	1	1	1	1	1	1	1	1
CAGG	1	1	1	1	1	1	1	1	1	1	1	1
CAGT	1	1	1	1	1	1	1	1	1	1	1	1
CATA	0.460113	0.00169983	1	1	0.400998	0.0009999	1	1	1	1	1	1
CATC	1	1	1	1	1	1	1	1	1	1	1	1
CATG	1	1	1	1	1	1	1	1	1	1	1	1
CATT	0.260516	0.0009999	1	1	1	1	1	1	0.0154	9.999e-05	1	1
CCAA	1	1	1	1	1	1	1	1	1	1	1	1
CCAC	1	1	1	1	1	1	1	1	1	1	1	1
CCAG	1	1	1	1	1	1	1	1	1	1	1	1
CCAT	1	1	1	1	0.769103	0.00889911	1	1	1	1	1	1
CCCA	1	1	1	1	1	1	1	1	1	1	1	1
CCCC	1	1	1	1	1	1	1	1	1	1	1	1
CCCG	1	1	1	1	1	1	1	1	1	1	1	1
CCCT	1	1	1	1	1	1	1	1	1	1	1	1
CCGA	1	1	1	1	1	1	1	1	1	1	1	1
CCGC	1	1	1	1	1	1	1	1	1	1	1	1
CCGG	1	1	1	1	1	1	1	1	1	1	1	1
CCGT	1	1	1	1	1	1	1	1	1	1	1	1
CCTA	1	1	1	1	1	1	1	1	1	1	1	1
CCTC	1	1	1	1	1	1	1	1	1	1	1	1
CCTG	1	1	1	1	1	1	1	1	1	1	1	1
CCTT	1	1	0.845356	0.00939906	1	1	1	1	1	1	1	1
CGAA	1	1	1	1	1	1	1	1	1	1	1	1
CGAC	1	1	1	1	1	1	1	1	1	1	1	1
CGAG	1	1	1	1	1	1	1	1	1	1	1	1
CGAT	0.580113	0.00209979	1	1	1	1	1	1	1	1	1	1
CGCA	1	1	1	1	1	1	1	1	1	1	1	1
CGCC	1	1	1	1	1	1	1	1	1	1	1	1
CGCG	1	1	1	1	1	1	1	1	1	1	1	1
CGCT	1	1	1	1	1	1	1	1	1	1	1	1
CGGA	1	1	1	1	1	1	1	1	1	1	1	1
CGGC	1	1	1	1	1	1	1	1	1	1	1	1
CGGG	1	1	1	1	1	1	1	1	1	1	1	1
CGGT	1	1	1	1	1	1	1	1	1	1	1	1
CGTA	0.310584	0.00089991	1	1	1	1	1	1	1	1	1	1
CGTC	1	1	1	1	1	1	1	1	1	1	1	1
CGTG	1	1	1	1	1	1	1	1	1	1	1	1
CGTT	1	1	1	1	1	1	1	1	1	1	1	1
CTAA	1	1	1	1	1	1	1	1	1	1	1	1
CTAC	1	1	1	1	1	1	1	1	0.974251	0.0388961	1	1
CTAG	1	1	1	1	0.755463	0.00739926	1	1	1	1	1	1
CTAT	0.557376	0.00149985	1	1	1	1	1	1	1	1	1	1
CTCA	1	1	1	1	1	1	1	1	1	1	1	1
CTCC	1	1	1	1	1	1	1	1	1	1	1	1
CTCG	1	1	1	1	1	1	1	1	1	1	1	1
CTCT	1	1	1	1	1	1	1	1	1	1	1	1
CTGA	1	1	1	1	1	1	1	1	1	1	1	1
CTGC	1	1	1	1	1	1	1	1	1	1	1	1
CTGG	1	1	1	1	1	1	1	1	1	1	1	1
CTGT	1	1	1	1	1	1	1	1	1	1	1	1
CTTA	1	1	1	1	0.755463	0.00659934	1	1	0.0106402	9.999e-05	1	1
CTTC	1	1	1	1	1	1	1	1	1	1	1	1
CTTG	1	1	1	1	0.392377	0.00179982	1	1	1	1	1	1
CTTT	0.181311	0.00019998	1	1	0.754186	0.00679932	1	1	5.41908e-06	9.999e-05	1	1
GAAA	1	1	1	1	0.769103	0.00949905	1	1	1	1	1	1
GAAC	1	1	1	1	0.282524	0.00049995	1	1	1	1	1	1
GAAG	1	1	1	1	1	1	1	1	1	1	1	1
GAAT	1	1	0.0437937	0.00019998	1	1	1	1	1	1	1	1
GACA	1	1	1	1	1	1	1	1	1	1	1	1
GACC	1	1	1	1	1	1	1	1	1	1	1	1
GACG	1	1	1	1	1	1	1	1	1	1	1	1
GACT	1	1	1	1	1	1	1	1	1	1	1	1
GAGA	1	1	1	1	1	1	1	1	1	1	1	1
GAGC	1	1	1	1	1	1	1	1	1	1	1	1
GAGG	1	1	1	1	1	1	1	1	1	1	1	1
GAGT	1	1	1	1	1	1	1	1	1	1	1	1
GATA	1	1	1	1	0.780052	0.00829917	1	1	1	1	1	1
GATC	1	1	1	1	1	1	1	1	1	1	1	1
GATG	0.310584	0.00049995	1	1	1	1	1	1	1	1	1	1
GATT	0.022231	9.999e-05	1	1	0.769103	0.0089991	1	1	0.169396	0.00029997	1	1
GCAA	0.944661	0.0190981	1	1	1	1	1	1	1	1	1	1
GCAC	1	1	1	1	1	1	1	1	1	1	1	1
GCAG	1	1	1	1	1	1	1	1	1	1	1	1
GCAT	1	1	1	1	1	1	1	1	1	1	1	1
GCCA	1	1	1	1	1	1	1	1	1	1	1	1
GCCC	1	1	1	1	1	1	1	1	1	1	1	1
GCCG	1	1	1	1	1	1	1	1	1	1	1	1
GCCT	1	1	1	1	1	1	1	1	1	1	1	1
GCGA	1	1	1	1	1	1	1	1	1	1	1	1
GCGC	1	1	1	1	1	1	1	1	1	1	1	1
GCGG	1	1	1	1	1	1	1	1	1	1	1	1
GCGT	1	1	1	1	1	1	1	1	1	1	1	1
GCTA	1	1	1	1	0.755463	0.0049995	1	1	1	1	1	1
GCTC	1	1	1	1	1	1	1	1	1	1	1	1
GCTG	1	1	1	1	1	1	1	1	1	1	1	1
GCTT	1	1	1	1	1	1	1	1	1	1	1	1
GGAA	0.580113	0.00219978	0.856154	0.0069993	0.751183	0.00739926	1	1	1	1	1	1
GGAC	1	1	1	1	1	1	1	1	1	1	1	1
GGAG	1	1	1	1	1	1	1	1	1	1	1	1
GGAT	1	1	1	1	1	1	1	1	1	1	1	1
GGCA	1	1	1	1	1	1	1	1	1	1	1	1
GGCC	1	1	1	1	1	1	1	1	1	1	1	1
GGCG	1	1	1	1	1	1	1	1	1	1	1	1
GGCT	1	1	1	1	1	1	1	1	1	1	1	1
GGGA	1	1	1	1	1	1	1	1	1	1	1	1
GGGC	1	1	1	1	1	1	1	1	1	1	1	1
GGGG	1	1	1	1	1	1	1	1	1	1	1	1
GGGT	1	1	1	1	1	1	1	1	1	1	1	1
GGTA	1	1	1	1	1	1	1	1	1	1	1	1
GGTC	1	1	1	1	1	1	1	1	1	1	1	1
GGTG	1	1	1	1	1	1	1	1	1	1	1	1
GGTT	1	1	1	1	0.86499	0.0177982	1	1	1	1	1	1
GTAA	1	1	1	1	1	1	1	1	1	1	1	1
GTAC	0.669812	0.00439956	1	1	0.834856	0.0140986	1	1	1	1	1	1
GTAG	0.43599	0.00069993	1	1	1	1	1	1	1	1	1	1
GTAT	0.43599	0.00159984	1	1	0.00482762	9.999e-05	1	1	0.450223	0.00139986	1	1
GTCA	1	1	1	1	1	1	1	1	1	1	1	1
GTCC	1	1	0.900991	0.0105989	1	1	1	1	1	1	1	1
GTCG	1	1	1	1	1	1	1	1	1	1	1	1
GTCT	1	1	1	1	1	1	1	1	1	1	1	1
GTGA	0.323736	0.00059994	1	1	1	1	1	1	1	1	1	1
GTGC	1	1	1	1	1	1	1	1	1	1	1	1
GTGG	1	1	1	1	0.769103	0.0105989	1	1	1	1	1	1
GTGT	0.874078	0.0160984	1	1	1	1	1	1	1	1	1	1
GTTA	0.656171	0.00349965	1	1	0.975004	0.0642936	1	1	1	1	1	1
GTTC	1	1	0.586567	0.00219978	0.986107	0.10279	1	1	1	1	1	1
GTTG	0.100192	0.00019998	1	1	0.682567	0.00459954	1	1	1	1	1	1
GTTT	0.383615	0.00169983	1	1	1	1	1	1	0.106526	0.00019998	1	1
TAAA	0.315057	0.00089991	1	1	0.302449	0.00059994	1	1	0.0290713	9.999e-05	1	1
TAAC	1	1	1	1	0.283357	0.00029997	1	1	1	1	1	1
TAAG	0.35099	0.00039996	1	1	0.283357	0.00059994	1	1	1	1	1	1
TAAT	0.260516	0.00109989	1	1	0.283357	0.00029997	1	1	0.106526	0.00049995	1	1
TACA	0.812074	0.00779922	1	1	0.310655	0.00069993	1	1	0.413719	0.00129987	1	1
TACC	1	1	1	1	0.283357	0.00079992	1	1	1	1	1	1
TACG	1	1	1	1	1	1	1	1	1	1	1	1
TACT	0.994878	0.0527947	1	1	1	1	1	1	0.505316	0.00179982	1	1
TAGA	1	1	1	1	1	1	1	1	1	1	1	1
TAGC	1	1	1	1	1	1	1	1	1	1	1	1
TAGG	1	1	1	1	1	1	1	1	1	1	1	1
TAGT	1	1	1	1	1	1	1	1	0.336194	0.00119988	1	1
TATA	0.454359	0.00129987	1	1	0.868767	0.0184982	1	1	0.000145968	9.999e-05	1	1
TATC	0.557376	0.00179982	1	1	1	1	1	1	1	1	1	1
TATG	1	1	1	1	0.18077	0.00069993	1	1	0.602496	0.00359964	1	1
TATT	0.0321422	9.999e-05	1	1	0.0898094	0.00019998	1	1	5.17071e-15	9.999e-05	1	1
TCAA	1	1	1	1	0.754186	0.00749925	1	1	0.173945	0.00039996	1	1
TCAC	1	1	1	1	1	1	1	1	1	1	1	1
TCAG	1	1	1	1	1	1	1	1	1	1	1	1
TCAT	0.769868	0.00689931	1	1	1	1	1	1	0.0640958	0.00029997	1	1
TCCA	1	1	1	1	1	1	1	1	1	1	1	1
TCCC	1	1	1	1	1	1	1	1	1	1	1	1
TCCG	1	1	1	1	1	1	1	1	1	1	1	1
TCCT	1	1	0.856154	0.00849915	1	1	1	1	1	1	1	1
TCGA	1	1	1	1	1	1	1	1	1	1	1	1
TCGC	1	1	1	1	1	1	1	1	1	1	1	1
TCGG	1	1	1	1	1	1	1	1	1	1	1	1
TCGT	1	1	1	1	1	1	1	1	1	1	1	1
TCTA	0.345324	0.00049995	1	1	0.789934	0.00989901	1	1	1	1	1	1
TCTC	1	1	1	1	1	1	1	1	1	1	1	1
TCTG	1	1	1	1	1	1	1	1	1	1	1	1
TCTT	0.799534	0.0106989	1	1	0.798888	0.0126987	1	1	2.93065e-06	9.999e-05	1	1
TGAA	0.92536	0.0189981	1	1	0.283357	0.00109989	1	1	1	1	1	1
TGAC	1	1	1	1	0.663157	0.00449955	1	1	1	1	1	1
TGAG	1	1	1	1	0.684804	0.00569943	1	1	1	1	1	1
TGAT	0.103749	0.00029997	1	1	0.794194	0.0139986	1	1	0.0368398	0.00019998	1	1
TGCA	0.310584	0.00049995	0.856154	0.00769923	1	1	1	1	1	1	1	1
TGCC	1	1	1	1	1	1	1	1	1	1	1	1
TGCG	1	1	1	1	1	1	1	1	1	1	1	1
TGCT	1	1	1	1	1	1	1	1	1	1	1	1
TGGA	0.493426	0.00169983	1	1	1	1	1	1	1	1	1	1
TGGC	1	1	1	1	1	1	1	1	1	1	1	1
TGGG	1	1	1	1	1	1	1	1	1	1	1	1
TGGT	1	1	1	1	0.834856	0.0158984	1	1	1	1	1	1
TGTA	1	1	0.856154	0.0089991	0.149083	0.00039996	1	1	0.458333	0.00149985	1	1
TGTC	1	1	1	1	1	1	1	1	1	1	1	1
TGTG	1	1	1	1	1	1	1	1	1	1	1	1
TGTT	1	1	1	1	1	1	1	1	0.514161	0.00209979	1	1
TTAA	0.0278504	9.999e-05	1	1	0.00482762	9.999e-05	1	1	1.1398e-05	9.999e-05	1	1
TTAC	0.442667	0.00139986	1	1	0.302449	0.00089991	1	1	0.235183	0.00079992	1	1
TTAG	1	1	1	1	0.149083	0.00029997	1	1	0.450223	0.00159984	1	1
TTAT	0.593669	0.00369963	1	1	0.287996	0.00029997	1	1	3.06435e-14	9.999e-05	1	1
TTCA	1	1	1	1	1	1	1	1	0.0105112	9.999e-05	1	1
TTCC	1	1	1	1	1	1	1	1	0.724488	0.00509949	1	1
TTCG	0.387968	0.00049995	1	1	1	1	1	1	1	1	1	1
TTCT	0.116952	0.00029997	1	1	0.359791	0.00109989	1	1	4.31655e-05	9.999e-05	1	1
TTGA	1	1	1	1	0.215895	0.00069993	1	1	0.0136914	9.999e-05	1	1
TTGC	1	1	1	1	1	1	1	1	1	1	1	1
TTGG	1	1	1	1	0.951057	0.0541946	1	1	1	1	1	1
TTGT	1	1	1	1	0.424073	0.00169983	1	1	0.523622	0.00179982	1	1
TTTA	0.000594184	9.999e-05	1	1	0.283357	0.0009999	1	1	6.7264e-21	9.999e-05	1	1
TTTC	0.260516	0.00049995	1	1	0.283357	0.00069993	1	1	3.16828e-12	9.999e-05	1	1
TTTG	0.808068	0.0113989	1	1	0.271321	0.00069993	1	1	1.14569e-05	9.999e-05	1	1
TTTT	0.115892	0.00049995	1	1	1	1	1	1	7.8586e-08	9.999e-05	1	1

## Sheet: Mixed
	Region 1				Region 2				Region 3
	Enhanced		Silenced		Enhanced		Silenced		Enhanced		Silenced
tetramer	pv-fisher-fdr	pv-Empirical	pv-fisher-fdr	pv-Empirical	pv-fisher-fdr	pv-Empirical	pv-fisher-fdr	pv-Empirical	pv-fisher-fdr	pv-Empirical	pv-fisher-fdr	pv-Empirical
RAAR	0.970374	0.0649935	1	1	0.961695	0.129587	0.999999	0.459954	1	1	1	1
RAAY	0.509238	0.00239976	1	1	0.104279	0.00029997	0.999999	0.456654	0.200802	0.00069993	1	1
RACR	0.8122	0.0133987	1	1	0.587669	0.00559944	0.999999	0.466053	1	1	1	1
RACY	1	1	1	1	1	0.585141	0.999999	0.460054	1	1	1	1
RAGR	1	1	1	1	1	0.587341	0.999999	0.460754	1	1	1	1
RAGY	1	1	1	1	1	0.584142	0.999999	0.459354	1	1	1	1
RATR	0.92704	0.0389961	1	1	0.777404	0.0175982	0.999999	0.458854	1	1	1	1
RATY	0.00918991	9.999e-05	1	1	0.0184192	9.999e-05	0.999999	0.454455	3.50153e-05	9.999e-05	1	1
RCAR	1	1	1	1	0.908718	0.0647935	0.999999	0.463854	1	1	1	1
RCAY	1	1	1	1	1	0.583842	0.999999	0.460054	1	1	1	1
RCCR	1	1	1	1	1	0.586041	0.999999	0.467653	1	1	1	1
RCCY	1	1	1	1	1	0.589741	0.999999	0.467253	1	1	1	1
RCGR	1	1	1	1	1	0.589141	0.999999	0.467753	1	1	1	1
RCGY	1	1	1	1	1	0.586241	0.999999	0.464554	1	1	1	1
RCTR	1	1	1	1	1	0.584242	0.999999	0.463554	1	1	1	1
RCTY	1	1	0.968381	0.0562944	1	0.582242	0.999999	0.459054	1	1	1	1
RGAR	1	1	1	1	1	0.585941	0.999999	0.463254	1	1	1	1
RGAY	1	1	1	1	1	0.583342	0.999999	0.460954	1	1	1	1
RGCR	1	1	1	1	1	0.588241	0.999999	0.467153	1	1	1	1
RGCY	1	1	1	1	1	0.591741	0.999999	0.470153	1	1	1	1
RGGR	1	1	1	1	1	0.582242	0.999999	0.463354	1	1	1	1
RGGY	1	1	1	1	1	0.587641	0.999999	0.462854	1	1	1	1
RGTR	1	1	1	1	1	0.587041	0.116256	9.999e-05	1	1	1	1
RGTY	1	1	1	1	1	0.580142	0.999999	0.454855	1	1	1	1
RTAR	1	1	1	1	0.286055	0.00089991	0.999999	0.459454	0.372908	0.00129987	1	1
RTAY	0.00918991	9.999e-05	0.828602	0.0126987	0.000836051	9.999e-05	0.851899	0.0270973	6.95005e-05	9.999e-05	0.489512	0.0019998
RTCR	0.0303861	0.00019998	1	1	0.300961	0.00119988	0.999999	0.457654	1	1	1	1
RTCY	1	1	1	1	0.961695	0.128487	0.224035	0.00059994	1	1	1	1
RTGR	1	1	1	1	1	0.586141	0.999999	0.466753	1	1	1	1
RTGY	1	1	1	1	1	0.582342	0.999999	0.462254	0.634785	0.0039996	1	1
RTTR	0.16117	0.00079992	1	1	0.264857	0.00069993	0.772955	0.0123988	0.0662071	0.00029997	0.498623	0.00179982
RTTY	0.051434	0.00029997	0.474091	0.00179982	0.281919	0.00049995	0.999999	0.453355	6.41057e-05	9.999e-05	1	1
YAAR	0.2833	0.00039996	1	1	0.0663711	0.00019998	0.462227	0.00229977	0.200148	0.00049995	1	1
YAAY	0.0306229	9.999e-05	1	1	0.04958	0.00019998	0.999999	0.455654	0.0657878	0.00019998	1	1
YACR	1	1	1	1	1	0.579742	0.999999	0.455754	0.935358	0.0520948	0.498623	0.00189981
YACY	1	1	1	1	1	0.585741	0.999999	0.460954	1	1	0.40353	0.00149985
YAGR	1	1	1	1	0.875201	0.0454955	0.999999	0.462254	1	1	1	1
YAGY	1	1	1	1	0.216575	0.00049995	0.999999	0.458554	1	1	1	1
YATR	0.0275125	9.999e-05	0.96981	0.0552945	0.102137	0.00019998	0.999999	0.455054	0.0524964	0.00019998	1	1
YATY	0.0196509	9.999e-05	0.110773	0.00019998	1	0.581042	0.656067	0.00579942	9.53227e-06	9.999e-05	1	1
YCAR	1	1	1	1	1	0.587741	0.999999	0.466453	1	1	1	1
YCAY	1	1	1	1	0.633926	0.00749925	0.999999	0.458754	1	1	1	1
YCCR	1	1	1	1	1	0.586141	0.999999	0.464454	1	1	1	1
YCCY	1	1	1	1	1	0.584142	0.999999	0.460254	1	1	1	1
YCGR	1	1	1	1	1	0.590441	0.999999	0.467253	1	1	1	1
YCGY	1	1	1	1	1	0.590241	0.999999	0.468953	1	1	1	1
YCTR	1	1	1	1	1	0.585041	0.999999	0.464054	1	1	1	1
YCTY	1	1	9.6978e-09	9.999e-05	1	0.578842	0.432853	0.00169983	1	1	1	1
YGAR	1	1	1	1	1	0.586341	0.999999	0.461254	1	1	1	1
YGAY	0.664954	0.00529947	1	1	1	0.585241	0.999999	0.460154	0.202193	0.00029997	1	1
YGCR	1	1	1	1	1	0.584442	0.999999	0.459454	1	1	1	1
YGCY	1	1	1	1	1	0.587441	0.999999	0.462354	1	1	1	1
YGGR	1	1	1	1	1	0.586641	0.999999	0.458554	1	1	1	1
YGGY	1	1	1	1	1	0.585341	0.999999	0.462954	1	1	1	1
YGTR	0.116823	0.00069993	1	1	0.587669	0.00539946	0.999999	0.460954	1	1	0.445521	0.00129987
YGTY	1	1	1	1	0.5907	0.00379962	0.999999	0.456054	1	1	1	1
YTAR	0.015878	0.00019998	1	1	0.263835	0.00059994	0.999999	0.453455	0.0524964	9.999e-05	1	1
YTAY	0.0243122	9.999e-05	0.811044	0.0148985	0.902321	0.0510949	0.999999	0.454555	2.74498e-09	9.999e-05	0.471206	0.00189981
YTCR	1	1	1	1	0.961695	0.123688	0.945224	0.0834917	0.974251	0.10149	0.334715	0.00109989
YTCY	1	1	1.1207e-07	9.999e-05	1	0.580642	0.999999	0.458954	1	1	1	1
YTGR	1	1	1	1	1	0.585741	0.999999	0.461454	1	1	1	1
YTGY	1	1	1	1	1	0.580842	0.970859	0.125987	1	1	1	1
YTTR	0.0202564	0.00019998	0.140835	0.00039996	0.0204186	9.999e-05	0.999999	0.453155	6.41057e-05	9.999e-05	1	1
YTTY	1	1	2.04457e-13	9.999e-05	0.587669	0.00369963	0.214557	0.00039996	0.0616371	0.00029997	0.0262911	9.999e-05
AAAA	1	1	0.250296	0.00049995	0.669295	0.00559944	0.999999	0.445955	1	1	1	1
AAAC	0.89629	0.0231977	1	1	0.763352	0.0136986	0.994085	0.250975	1	1	1	1
AAAG	1	1	1	1	1	0.583142	0.999999	0.461854	0.960985	0.0806919	1	1
AAAT	0.687165	0.00559944	1	1	0.0184192	9.999e-05	0.999999	0.452655	0.485397	0.00209979	1	1
AACA	0.75049	0.00829917	1	1	0.0184192	0.00019998	0.772955	0.0173983	1	1	0.647059	0.00389961
AACC	1	1	1	1	0.477358	0.00219978	0.752172	0.0108989	1	1	0.918177	0.0306969
AACG	1	1	1	1	1	0.586841	0.999999	0.464054	0.634785	0.00509949	1	1
AACT	1	1	0.735726	0.00709929	0.859211	0.0316968	0.999999	0.449355	1	1	1	1
AAGA	1	1	1	1	0.735402	0.0156984	0.999999	0.461454	1	1	0.498623	0.00149985
AAGC	1	1	1	1	1	0.578242	0.999999	0.454155	1	1	0.471206	0.00179982
AAGG	1	1	1	1	1	0.583342	0.999999	0.460154	1	1	1	1
AAGT	0.7851	0.00909909	1	1	0.543026	0.00349965	0.999999	0.453055	1	1	1	1
AATA	1	1	1	1	0.393674	0.00109989	0.999999	0.455054	1	1	1	1
AATC	0.952949	0.0408959	1	1	0.412506	0.00219978	0.999999	0.445155	0.271655	0.00029997	1	1
AATG	1	1	1	1	1	0.581642	0.999999	0.453455	1	1	1	1
AATT	0.0481551	9.999e-05	1	1	0.111856	0.00029997	0.999999	0.450655	0.473816	0.00249975	1	1
ACAA	1	1	1	1	0.616972	0.00549945	0.999999	0.456854	1	1	1	1
ACAC	1	1	1	1	1	0.581642	0.999999	0.456354	1	1	0.393266	0.00119988
ACAG	1	1	0.85341	0.0170983	0.281919	0.00079992	0.999999	0.460454	1	1	1	1
ACAT	1	1	1	1	0.746769	0.0124988	0.999999	0.453455	1	1	1	1
ACCA	1	1	1	1	0.678135	0.009999	0.999999	0.457454	1	1	0.150996	0.00049995
ACCC	1	1	1	1	1	0.577042	0.999999	0.454755	1	1	1	1
ACCG	1	1	1	1	1	0.585641	0.999999	0.465153	1	1	1	1
ACCT	1	1	1	1	1	0.579442	0.432853	0.00179982	1	1	1	1
ACGA	1	1	0.760303	0.00829917	1	0.585341	0.777277	0.0234977	1	1	1	1
ACGC	1	1	1	1	1	0.589041	0.999999	0.466253	1	1	1	1
ACGG	1	1	1	1	1	0.589641	0.999999	0.466453	1	1	1	1
ACGT	1	1	1	1	1	0.586841	0.999999	0.462654	1	1	0.391802	0.00139986
ACTA	0.682548	0.00469953	0.337196	0.00069993	1	0.570743	0.432853	0.00129987	0.782665	0.00959904	0.360853	0.00109989
ACTC	1	1	1	1	1	0.577642	0.999999	0.448355	0.960985	0.0740926	1	1
ACTG	1	1	1	1	0.492207	0.00219978	0.999999	0.457454	1	1	1	1
ACTT	1	1	1	1	1	0.577542	0.999999	0.455154	0.0281331	9.999e-05	1	1
AGAA	1	1	1	1	1	0.582542	0.999999	0.461554	1	1	1	1
AGAC	1	1	1	1	1	0.577042	0.999999	0.454155	1	1	1	1
AGAG	1	1	1	1	0.364409	0.00109989	0.886956	0.0474953	1	1	0.498623	0.00289971
AGAT	1	1	1	1	0.351322	0.00049995	0.999999	0.454755	1	1	1	1
AGCA	1	1	1	1	1	0.582242	0.999999	0.458854	1	1	1	1
AGCC	1	1	1	1	1	0.588641	0.999999	0.463454	1	1	1	1
AGCG	1	1	1	1	1	0.591841	0.999999	0.467253	1	1	1	1
AGCT	0.790602	0.00869913	1	1	1	0.584442	0.999999	0.456554	1	1	1	1
AGGA	1	1	0.919978	0.0252975	1	0.586441	0.999999	0.461454	1	1	1	1
AGGC	1	1	1	1	1	0.580642	0.999999	0.460654	1	1	1	1
AGGG	1	1	1	1	1	0.582442	0.999999	0.459154	1	1	1	1
AGGT	1	1	1	1	1	0.582442	0.999999	0.461654	1	1	1	1
AGTA	0.89629	0.0193981	1	1	0.808624	0.0220978	0.999999	0.452755	1	1	1	1
AGTC	1	1	1	1	0.26883	0.00089991	0.999999	0.448955	1	1	1	1
AGTG	1	1	1	1	1	0.585841	0.455057	0.00229977	1	1	0.766474	0.00959904
AGTT	0.583062	0.00179982	1	1	0.746769	0.0118988	0.999999	0.453255	0.954279	0.0686931	1	1
ATAA	1	1	1	1	0.695478	0.00909909	0.999999	0.452155	0.927245	0.0483952	1	1
ATAC	1	1	0.250296	9.999e-05	0.635587	0.00429957	0.999999	0.438656	1	1	1	1
ATAG	1	1	1	1	1	0.565243	0.999999	0.438456	0.960985	0.069893	1	1
ATAT	0.0250512	0.00029997	1	1	0.902321	0.0492951	0.851899	0.0242976	0.000306619	9.999e-05	1	1
ATCA	0.177857	0.00049995	1	1	0.763352	0.0137986	0.999999	0.455854	0.606648	0.0029997	0.715781	0.0049995
ATCC	0.710765	0.00529947	1	1	0.883482	0.0421958	0.999999	0.449655	1	1	1	1
ATCG	1	1	1	1	1	0.586941	0.999999	0.464054	1	1	1	1
ATCT	1	1	1	1	0.6176	0.0049995	0.999999	0.453255	1	1	1	1
ATGA	1	1	1	1	0.166316	0.00029997	0.999999	0.462054	1	1	1	1
ATGC	0.790602	0.0089991	0.828602	0.00929907	0.909818	0.0535946	0.999999	0.451055	1	1	1	1
ATGG	0.790602	0.00879912	1	1	0.714596	0.00969903	0.999999	0.457654	1	1	1	1
ATGT	0.583062	0.00229977	1	1	0.603485	0.00469953	0.999999	0.452855	0.960985	0.0760924	1	1
ATTA	0.0478365	0.00019998	1	1	0.850387	0.0284972	0.999999	0.451255	0.86455	0.0240976	0.478259	0.00219978
ATTC	0.583062	0.00339966	0.402534	0.00059994	0.0663711	9.999e-05	0.999999	0.453555	1	1	1	1
ATTG	0.0478365	9.999e-05	1	1	0.678135	0.00859914	0.999999	0.452555	0.805819	0.0117988	1	1
ATTT	1	1	1	1	0.633926	0.00339966	0.999999	0.40396	7.08857e-05	9.999e-05	1	1
CAAA	1	1	1	1	0.343851	0.00159984	0.999999	0.453655	0.633312	0.00439956	0.393266	0.00069993
CAAC	1	1	1	1	0.695478	0.00869913	0.999999	0.450655	1	1	1	1
CAAG	1	1	1	1	1	0.582342	0.999999	0.457154	0.520918	0.0019998	0.928059	0.0359964
CAAT	1	1	1	1	0.714596	0.00849915	0.999999	0.446855	0.634785	0.00259974	1	1
CACA	1	1	1	1	1	0.585041	0.999999	0.458954	1	1	0.391802	0.00129987
CACC	1	1	1	1	1	0.585441	0.999999	0.463054	1	1	0.226469	0.00059994
CACG	1	1	1	1	1	0.591141	0.999999	0.466753	1	1	1	1
CACT	1	1	1	1	1	0.577242	0.999999	0.455654	1	1	1	1
CAGA	1	1	1	1	1	0.585341	0.999999	0.457654	1	1	1	1
CAGC	1	1	1	1	1	0.585641	0.999999	0.464854	1	1	1	1
CAGG	1	1	1	1	1	0.586041	0.999999	0.463154	1	1	1	1
CAGT	0.92704	0.0338966	1	1	0.632743	0.00669933	0.999999	0.457554	1	1	1	1
CATA	1	1	1	1	0.477358	0.00159984	0.8842	0.0330967	0.568582	0.00269973	1	1
CATC	1	1	1	1	1	0.582142	0.999999	0.457654	1	1	1	1
CATG	1	1	0.85341	0.0137986	1	0.579942	0.999999	0.454255	1	1	1	1
CATT	0.583062	0.00279972	1	1	0.678135	0.00779922	0.999999	0.450155	0.439179	0.00229977	0.471206	0.0019998
CCAA	1	1	1	1	1	0.579942	0.999999	0.459654	0.935358	0.0419958	1	1
CCAC	1	1	1	1	1	0.583242	0.999999	0.461954	1	1	0.500377	0.00209979
CCAG	1	1	1	1	1	0.587741	0.999999	0.464754	1	1	1	1
CCAT	1	1	1	1	0.678135	0.00769923	0.495791	0.00239976	1	1	1	1
CCCA	1	1	1	1	1	0.586841	0.999999	0.465853	1	1	1	1
CCCC	1	1	1	1	1	0.586541	0.999999	0.464954	1	1	1	1
CCCG	1	1	1	1	1	0.590641	0.999999	0.468653	1	1	1	1
CCCT	1	1	1	1	1	0.588641	0.999999	0.459754	1	1	1	1
CCGA	1	1	1	1	1	0.588341	0.999999	0.465853	1	1	1	1
CCGC	1	1	1	1	1	0.589941	0.999999	0.468753	1	1	1	1
CCGG	1	1	1	1	1	0.594041	0.999999	0.470253	1	1	1	1
CCGT	0.938295	0.0478952	1	1	1	0.587241	0.999999	0.464654	1	1	1	1
CCTA	1	1	1	1	0.622003	0.00439956	0.999999	0.444056	1	1	0.879449	0.0194981
CCTC	1	1	1	1	1	0.587741	0.231379	0.00109989	1	1	1	1
CCTG	1	1	1	1	1	0.591541	0.999999	0.462554	1	1	1	1
CCTT	1	1	1	1	1	0.583342	0.959725	0.106789	1	1	0.159867	0.00019998
CGAA	1	1	0.811044	0.0121988	1	0.586241	0.999999	0.463154	1	1	1	1
CGAC	1	1	1	1	1	0.587841	0.999999	0.465453	1	1	1	1
CGAG	1	1	1	1	1	0.591541	0.999999	0.469153	1	1	1	1
CGAT	1	1	1	1	1	0.584442	0.999999	0.461954	1	1	1	1
CGCA	1	1	1	1	1	0.588741	0.999999	0.462954	1	1	1	1
CGCC	1	1	1	1	1	0.593841	0.999999	0.469553	1	1	1	1
CGCG	1	1	1	1	1	0.590541	0.999999	0.466753	1	1	1	1
CGCT	1	1	1	1	1	0.587841	0.999999	0.465653	1	1	1	1
CGGA	1	1	1	1	1	0.592241	0.999999	0.470353	1	1	1	1
CGGC	1	1	1	1	1	0.592841	0.999999	0.468153	1	1	1	1
CGGG	1	1	1	1	1	0.579142	0.999999	0.456254	1	1	1	1
CGGT	1	1	1	1	1	0.588341	0.999999	0.470353	1	1	1	1
CGTA	0.938295	0.0366963	1	1	1	0.582142	0.999999	0.462754	1	1	0.471206	0.0019998
CGTC	1	1	1	1	1	0.587841	0.999999	0.464154	1	1	1	1
CGTG	1	1	1	1	1	0.591441	0.999999	0.467753	1	1	1	1
CGTT	1	1	0.609259	0.00309969	0.998609	0.454955	0.999999	0.462254	1	1	0.991481	0.139386
CTAA	0.162509	0.00039996	0.773498	0.00919908	1	0.552545	0.999999	0.425057	1	1	1	1
CTAC	1	1	1	1	1	0.577242	0.999999	0.451555	1	1	1	1
CTAG	0.687165	0.00379962	1	1	0.477358	0.00169983	0.999999	0.441456	1	1	1	1
CTAT	1	1	1	1	1	0.564344	0.999999	0.436156	1	1	0.715781	0.00579942
CTCA	0.970374	0.0675932	1	1	1	0.583442	0.432853	0.00189981	1	1	0.471206	0.00169983
CTCC	1	1	1	1	1	0.585841	0.999999	0.459754	1	1	1	1
CTCG	1	1	1	1	1	0.588541	0.432853	0.00269973	1	1	1	1
CTCT	1	1	1	1	1	0.578642	0.988942	0.20008	0.954279	0.0763924	1	1
CTGA	1	1	1	1	1	0.582842	0.999999	0.461154	1	1	1	1
CTGC	1	1	1	1	1	0.590041	0.999999	0.462454	1	1	1	1
CTGG	1	1	1	1	1	0.587041	0.999999	0.467353	1	1	1	1
CTGT	1	1	0.142369	0.00039996	1	0.586841	0.432853	0.00209979	0.641066	0.00479952	1	1
CTTA	1	1	1	1	0.379768	0.0009999	0.999999	0.444856	0.242495	0.00049995	1	1
CTTC	1	1	0.397507	0.00079992	1	0.586441	0.231075	0.00029997	1	1	1	1
CTTG	1	1	1	1	1	0.581542	0.999999	0.452555	1	1	1	1
CTTT	1	1	0.0114325	9.999e-05	1	0.581042	0.999999	0.450655	0.00339091	9.999e-05	0.785315	0.0122988
GAAA	1	1	1	1	0.884343	0.0456954	0.999999	0.456554	1	1	1	1
GAAC	0.92704	0.0286971	1	1	0.678135	0.00659934	0.999999	0.448255	1	1	1	1
GAAG	1	1	1	1	0.976181	0.176282	0.999999	0.463154	1	1	1	1
GAAT	1	1	0.725442	0.00549945	1	0.579142	0.772955	0.0152985	1	1	1	1
GACA	1	1	1	1	1	0.584242	0.999999	0.458054	1	1	1	1
GACC	1	1	1	1	1	0.579942	0.999999	0.455554	1	1	1	1
GACG	1	1	1	1	1	0.589441	0.999999	0.469253	1	1	1	1
GACT	1	1	1	1	0.69727	0.0069993	0.999999	0.450455	1	1	1	1
GAGA	1	1	1	1	1	0.584142	0.999999	0.461154	1	1	1	1
GAGC	1	1	1	1	1	0.582442	0.999999	0.463054	1	1	1	1
GAGG	1	1	1	1	1	0.585041	0.999999	0.462654	1	1	1	1
GAGT	1	1	1	1	1	0.580742	0.999999	0.453155	1	1	0.310908	0.00059994
GATA	1	1	1	1	0.711693	0.00819918	0.999999	0.441756	1	1	1	1
GATC	1	1	1	1	1	0.576542	0.945224	0.0756924	1	1	0.647059	0.00379962
GATG	0.953358	0.0436956	1	1	1	0.584642	0.999999	0.458854	1	1	1	1
GATT	1	1	0.905271	0.0189981	1	0.578342	0.999999	0.450155	0.0486154	9.999e-05	0.471206	0.00149985
GCAA	1	1	1	1	0.902321	0.050095	0.999999	0.457054	1	1	1	1
GCAC	1	1	1	1	1	0.578142	0.999999	0.454055	1	1	0.918177	0.0335966
GCAG	1	1	1	1	1	0.587841	0.999999	0.460554	1	1	1	1
GCAT	1	1	1	1	1	0.572643	0.999999	0.451855	1	1	1	1
GCCA	1	1	1	1	1	0.584342	0.999999	0.462554	1	1	1	1
GCCC	1	1	1	1	1	0.589341	0.999999	0.466653	1	1	1	1
GCCG	1	1	1	1	1	0.591541	0.999999	0.470053	1	1	1	1
GCCT	1	1	1	1	1	0.583642	0.999999	0.458854	1	1	0.533153	0.00259974
GCGA	1	1	1	1	1	0.587641	0.999999	0.465053	1	1	1	1
GCGC	1	1	1	1	1	0.587941	0.999999	0.468853	1	1	1	1
GCGG	1	1	1	1	1	0.591341	0.999999	0.468953	1	1	1	1
GCGT	1	1	1	1	1	0.588241	0.999999	0.467953	1	1	1	1
GCTA	1	1	0.875467	0.0139986	1	0.559544	0.999999	0.433157	1	1	0.546986	0.00159984
GCTC	1	1	0.828602	0.0128987	1	0.579542	0.999999	0.459054	1	1	1	1
GCTG	1	1	1	1	1	0.588341	0.999999	0.466653	1	1	1	1
GCTT	1	1	1	1	1	0.578342	0.999999	0.452555	1	1	0.498623	0.00189981
GGAA	0.970374	0.0587941	1	1	1	0.578742	0.999999	0.460954	1	1	1	1
GGAC	1	1	1	1	1	0.582042	0.999999	0.457754	1	1	1	1
GGAG	1	1	1	1	1	0.584342	0.999999	0.465453	1	1	1	1
GGAT	1	1	1	1	0.961695	0.119488	0.999999	0.455354	1	1	1	1
GGCA	1	1	1	1	1	0.577742	0.999999	0.455654	0.973386	0.10489	0.928059	0.0455954
GGCC	1	1	1	1	1	0.584742	0.999999	0.464354	1	1	1	1
GGCG	1	1	1	1	1	0.589041	0.999999	0.470553	1	1	1	1
GGCT	1	1	1	1	1	0.582942	0.999999	0.459154	1	1	1	1
GGGA	1	1	1	1	1	0.581942	0.999999	0.458754	1	1	1	1
GGGC	1	1	1	1	1	0.586641	0.999999	0.458154	1	1	1	1
GGGG	1	1	1	1	1	0.578942	0.999999	0.453255	1	1	1	1
GGGT	1	1	1	1	1	0.578242	0.999999	0.456054	1	1	1	1
GGTA	1	1	1	1	1	0.579442	0.432853	0.00149985	1	1	0.838006	0.0160984
GGTC	1	1	1	1	1	0.578242	0.999999	0.448155	1	1	1	1
GGTG	1	1	0.389929	0.00129987	1	0.589341	0.999999	0.465253	1	1	1	1
GGTT	1	1	1	1	0.5907	0.00379962	0.999999	0.450955	0.970906	0.0930907	1	1
GTAA	1	1	1	1	1	0.579642	0.999999	0.456454	1	1	0.806695	0.0147985
GTAC	1	1	0.905271	0.0235976	0.420697	0.00219978	0.999999	0.464854	0.090279	0.00049995	0.498623	0.00129987
GTAG	1	1	0.979049	0.0481952	1	0.578042	0.311451	0.00019998	1	1	1	1
GTAT	0.778294	0.00829917	1	1	0.00208175	9.999e-05	0.999999	0.456254	0.109753	9.999e-05	0.715781	0.00619938
GTCA	0.570776	0.00249975	1	1	0.808624	0.019898	0.999999	0.452355	1	1	1	1
GTCC	1	1	1	1	1	0.577742	0.999999	0.452955	1	1	1	1
GTCG	1	1	1	1	1	0.587141	0.999999	0.463754	1	1	1	1
GTCT	1	1	0.121158	0.00019998	1	0.578242	0.713851	0.00779922	0.973386	0.0931907	1	1
GTGA	0.75049	0.00729927	1	1	1	0.583242	0.999999	0.457454	1	1	1	1
GTGC	1	1	1	1	1	0.582942	0.999999	0.457654	1	1	1	1
GTGG	1	1	0.0882696	9.999e-05	1	0.584442	0.999999	0.463254	1	1	1	1
GTGT	0.0603726	9.999e-05	1	1	1	0.581242	0.999999	0.461654	1	1	0.838006	0.0192981
GTTA	1	1	1	1	1	0.555944	0.446419	0.00129987	1	1	0.498623	0.00179982
GTTC	1	1	0.905271	0.0181982	1	0.575342	0.311451	0.00119988	1	1	1	1
GTTG	0.705805	0.00639936	1	1	0.908718	0.0562944	0.999999	0.451755	0.896493	0.0317968	0.393266	0.00109989
GTTT	1	1	1	1	0.746769	0.0121988	0.999999	0.454655	0.607574	0.00369963	1	1
TAAA	1	1	0.812166	0.0124988	0.254499	0.00039996	0.432853	0.0009999	0.00834916	9.999e-05	1	1
TAAC	1	1	1	1	0.0950027	0.00029997	0.999999	0.39916	0.439179	0.00129987	1	1
TAAG	1	1	1	1	0.216575	0.00049995	0.999999	0.454255	1	1	1	1
TAAT	0.256968	0.00069993	1	1	0.678135	0.00689931	0.777277	0.0120988	1	1	1	1
TACA	1	1	1	1	0.449708	0.0019998	0.999999	0.452455	1	1	1	1
TACC	1	1	1	1	0.875201	0.0473953	0.432853	0.00259974	1	1	1	1
TACG	1	1	1	1	1	0.583942	0.999999	0.459254	1	1	0.715781	0.00619938
TACT	0.344506	0.00109989	1	1	0.763352	0.0105989	0.432853	0.0019998	1	1	1	1
TAGA	0.782798	0.00859914	1	1	0.281919	0.00049995	0.999999	0.451355	1	1	1	1
TAGC	1	1	1	1	1	0.513749	0.999999	0.384562	1	1	1	1
TAGG	1	1	1	1	1	0.572243	0.999999	0.447755	0.994817	0.20008	1	1
TAGT	1	1	1	1	0.808624	0.0174983	0.713851	0.0049995	1	1	0.533153	0.00239976
TATA	0.407305	0.00239976	0.793308	0.0111989	0.777248	0.0154985	0.999999	0.448455	0.00227327	9.999e-05	1	1
TATC	0.265541	0.00059994	1	1	0.902321	0.0441956	0.999999	0.439656	1	1	0.715781	0.00489951
TATG	0.953358	0.0444956	1	1	0.212611	0.00049995	0.999999	0.450455	0.0524964	0.00019998	1	1
TATT	0.113407	0.00059994	1	1	1	0.575242	0.999999	0.446355	0.000120396	9.999e-05	0.873882	0.0234977
TCAA	0.89629	0.0236976	1	1	0.364409	0.00149985	0.999999	0.450755	0.0856603	0.00049995	0.393266	0.00119988
TCAC	1	1	1	1	1	0.577142	0.432853	0.00239976	1	1	1	1
TCAG	1	1	1	1	1	0.582042	0.999999	0.461654	1	1	1	1
TCAT	0.29967	0.00069993	0.0876116	0.00019998	0.102137	0.00019998	0.999999	0.455654	0.954279	0.0656934	0.498623	0.00209979
TCCA	1	1	1	1	1	0.581242	0.999999	0.455754	1	1	1	1
TCCC	1	1	1	1	1	0.585841	0.999999	0.461454	1	1	1	1
TCCG	1	1	1	1	1	0.589241	0.999999	0.461054	1	1	1	1
TCCT	1	1	0.389929	0.00149985	1	0.583942	0.999999	0.459154	1	1	1	1
TCGA	1	1	0.773898	0.00909909	1	0.586341	0.999999	0.463754	1	1	1	1
TCGC	1	1	1	1	1	0.591141	0.455057	0.00279972	1	1	1	1
TCGG	1	1	1	1	1	0.586941	0.999999	0.466353	1	1	1	1
TCGT	1	1	1	1	1	0.584442	0.999999	0.464154	0.634785	0.00459954	0.879449	0.0264974
TCTA	1	1	1	1	0.587669	0.00339966	0.999999	0.449055	1	1	0.449481	0.00149985
TCTC	1	1	1	1	1	0.583642	0.999999	0.457354	0.935358	0.0570943	1	1
TCTG	0.384258	0.00049995	0.0313395	9.999e-05	1	0.583842	0.999999	0.460254	1	1	1	1
TCTT	0.928093	0.0431957	0.00953684	0.00019998	1	0.581942	0.999999	0.454355	0.153889	0.00019998	1	1
TGAA	1	1	1	1	0.194448	0.00089991	0.432853	0.0019998	0.243387	0.00059994	1	1
TGAC	1	1	1	1	0.577052	0.0039996	0.999999	0.455954	1	1	1	1
TGAG	1	1	1	1	1	0.581742	0.999999	0.459554	1	1	0.722513	0.00859914
TGAT	1	1	1	1	1	0.583242	0.999999	0.460454	0.0865201	9.999e-05	1	1
TGCA	0.776689	0.0123988	1	1	1	0.582542	0.999999	0.458154	1	1	1	1
TGCC	1	1	1	1	1	0.582242	0.999999	0.460154	1	1	1	1
TGCG	1	1	1	1	1	0.586241	0.999999	0.464854	1	1	1	1
TGCT	0.758883	0.00909909	1	1	1	0.583642	0.999999	0.462454	1	1	1	1
TGGA	0.137761	0.00039996	1	1	1	0.585541	0.999999	0.457954	1	1	1	1
TGGC	1	1	1	1	1	0.583242	0.999999	0.460754	1	1	1	1
TGGG	1	1	1	1	1	0.583942	0.999999	0.459154	1	1	1	1
TGGT	1	1	0.905271	0.0232977	1	0.583242	0.999999	0.456954	1	1	1	1
TGTA	0.451291	0.00169983	0.919978	0.0286971	0.543026	0.0029997	0.999999	0.455654	0.634785	0.00439956	0.334715	0.00059994
TGTC	1	1	1	1	1	0.579342	0.999999	0.454155	1	1	1	1
TGTG	0.185834	0.00049995	1	1	1	0.583842	0.999999	0.457754	1	1	0.498623	0.00279972
TGTT	1	1	0.89403	0.030097	1	0.577942	0.432853	0.00109989	0.585391	0.00449955	0.489512	0.00249975
TTAA	0.0274786	0.00019998	1	1	0.0204186	9.999e-05	0.851899	0.0283972	0.0877948	0.00039996	0.826217	0.0138986
TTAC	1	1	1	1	0.837409	0.0220978	0.999999	0.443956	0.954279	0.0650935	0.150996	0.00029997
TTAG	1	1	1	1	0.785118	0.0117988	0.999999	0.435356	0.954279	0.0657934	0.498623	0.00209979
TTAT	1	1	1	1	1	0.574543	0.999999	0.448655	8.24766e-05	9.999e-05	0.754994	0.00929907
TTCA	0.635169	0.00439956	0.142369	0.00049995	0.616972	0.0039996	0.999999	0.458354	0.202193	0.00069993	0.575504	0.0029997
TTCC	1	1	0.576491	0.00279972	1	0.581742	0.713851	0.00929907	0.970906	0.0960904	0.334715	0.00079992
TTCG	1	1	1	1	1	0.585641	0.565889	0.00529947	1	1	1	1
TTCT	0.265541	0.00159984	7.96647e-05	9.999e-05	1	0.581242	0.999999	0.455154	0.184734	0.00039996	0.498623	0.00249975
TTGA	1	1	1	1	0.35567	0.00149985	0.999999	0.455954	0.634785	0.00469953	1	1
TTGC	1	1	1	1	0.850387	0.0280972	0.999999	0.452755	1	1	0.84128	0.0139986
TTGG	1	1	1	1	0.875201	0.0385961	0.999999	0.455354	1	1	1	1
TTGT	0.283494	0.0009999	1	1	0.412506	0.00139986	0.999999	0.450655	0.638849	0.00559944	0.754994	0.00939906
TTTA	0.256968	0.00069993	0.516247	0.00219978	0.902321	0.0527947	0.999999	0.453355	4.43114e-08	9.999e-05	0.847598	0.0187981
TTTC	0.790602	0.0142986	0.00253401	9.999e-05	1	0.578642	0.999999	0.452255	0.00155104	9.999e-05	0.391802	0.00159984
TTTG	1	1	1	1	0.194448	0.00069993	0.999999	0.458254	0.0348189	0.00019998	1	1
TTTT	1	1	4.09465e-06	9.999e-05	0.281919	0.00069993	0.999999	0.39516	0.0362463	0.00039996	0.0262911	9.999e-05

## Sheet: Brain Heart
	Region 1				Region 2				Region 3
	Enhanced		Silenced		Enhanced		Silenced		Enhanced		Silenced
tetramer	pv-fisher-fdr	pv-Empirical	pv-fisher-fdr	pv-Empirical	pv-fisher-fdr	pv-Empirical	pv-fisher-fdr	pv-Empirical	pv-fisher-fdr	pv-Empirical	pv-fisher-fdr	pv-Empirical
RAAR	1	1	1	1	1	1	0.758807	0.0138986	0.99997	0.948605	0.999761	0.834817
RAAY	1	1	0.898642	0.0323968	1	1	0.999872	0.850115	0.955905	0.0853915	0.999761	0.834617
RACR	1	1	1	1	1	1	0.999872	0.851015	0.99997	0.948305	0.999761	0.835416
RACY	1	1	1	1	1	1	0.999872	0.849915	0.99997	0.947905	0.768825	0.0112989
RAGR	1	1	1	1	1	1	0.999872	0.850815	0.99997	0.948905	0.999761	0.838116
RAGY	1	1	1	1	1	1	0.999872	0.849415	0.99997	0.948205	0.891258	0.0358964
RATR	1	1	1	1	1	1	0.999872	0.849115	0.99997	0.948805	0.999761	0.835316
RATY	1	1	1	1	1	1	0.999872	0.849115	0.683021	0.00739926	0.999761	0.835316
RCAR	1	1	0.6109	0.00409959	1	1	0.999872	0.850515	0.99997	0.948805	0.986346	0.187981
RCAY	0.667453	0.00489951	0.839882	0.0190981	1	1	0.999872	0.849515	0.99997	0.949605	0.999761	0.835416
RCCR	1	1	0.990607	0.158984	1	1	0.999872	0.851915	0.99997	0.948205	0.999761	0.836916
RCCY	1	1	1	1	1	1	0.999872	0.851815	0.906494	0.0549945	0.985691	0.190181
RCGR	1	1	1	1	1	1	0.999872	0.851015	0.99997	0.950105	0.999761	0.838316
RCGY	1	1	1	1	1	1	0.999872	0.852515	0.645546	0.00659934	0.220903	0.00089991
RCTR	0.122273	0.00019998	1	1	1	1	0.999872	0.850915	0.720578	0.00889911	0.86945	0.0280972
RCTY	0.540891	0.00359964	0.898642	0.0355964	1	1	0.999872	0.849915	0.99997	0.949605	0.999761	0.837316
RGAR	1	1	0.977193	0.089891	1	1	0.999872	0.852715	0.99997	0.948405	0.768825	0.0138986
RGAY	1	1	1	1	1	1	0.999872	0.850215	0.99997	0.947605	0.768825	0.0089991
RGCR	1	1	1	1	1	1	0.999872	0.850015	0.99997	0.949805	0.999761	0.837916
RGCY	1	1	1	1	1	1	0.999872	0.852015	0.99997	0.948805	0.999761	0.837316
RGGR	1	1	1	1	1	1	0.999872	0.851715	0.99997	0.948505	0.999761	0.838316
RGGY	1	1	1	1	1	1	0.999872	0.852415	0.99997	0.950205	0.999761	0.840116
RGTR	1	1	1	1	1	1	0.999872	0.850815	0.99997	0.950805	0.773264	0.0147985
RGTY	1	1	1	1	1	1	0.999872	0.849215	0.99997	0.947305	0.999761	0.837316
RTAR	1	1	1	1	1	1	0.999872	0.847715	0.99997	0.949405	0.999761	0.835516
RTAY	1	1	0.883566	0.0226977	1	1	0.999872	0.847915	0.99997	0.948405	0.999761	0.837316
RTCR	0.742281	0.010199	0.376846	0.00089991	1	1	0.999872	0.850015	0.720578	0.0089991	0.768825	0.0116988
RTCY	0.276798	0.00079992	0.810083	0.0158984	1	1	0.999872	0.848215	0.26223	0.00029997	0.834464	0.0182982
RTGR	1	1	1	1	1	1	0.999872	0.850315	0.99997	0.949005	0.999761	0.838616
RTGY	1	1	1	1	1	1	0.999872	0.848515	0.99997	0.947305	0.999761	0.834317
RTTR	1	1	0.561844	0.00289971	1	1	0.999872	0.848315	0.99997	0.948105	0.999761	0.837216
RTTY	1	1	0.11999	0.00049995	1	1	0.999872	0.846815	0.99997	0.948705	0.999761	0.836516
YAAR	0.975312	0.108989	0.666009	0.00579942	1	1	0.999872	0.848815	0.99997	0.948305	0.891258	0.0329967
YAAY	0.104428	0.00039996	1	1	1	1	0.999872	0.849115	0.694867	0.00769923	0.999761	0.835316
YACR	1	1	1	1	1	1	0.999872	0.849015	0.934501	0.0629937	0.999761	0.834917
YACY	1	1	1	1	1	1	0.81084	0.0209979	0.626833	0.00529947	0.999761	0.837916
YAGR	1	1	1	1	1	1	0.999872	0.851215	0.99997	0.949405	0.999761	0.836016
YAGY	1	1	1	1	1	1	0.999872	0.851715	0.99997	0.947605	0.86945	0.0241976
YATR	0.742281	0.00739926	1	1	1	1	0.999872	0.848115	0.99997	0.949805	0.999761	0.835416
YATY	1	1	0.0242478	0.00019998	1	1	0.999872	0.845415	0.314492	0.00129987	0.884106	0.0277972
YCAR	1	1	1	1	1	1	0.999872	0.850415	0.99997	0.948905	0.999761	0.837216
YCAY	1	1	0.16255	9.999e-05	1	1	0.999872	0.849115	0.720578	0.00969903	0.86945	0.0290971
YCCR	1	1	1	1	1	1	0.999872	0.851515	0.99997	0.948805	0.999761	0.838816
YCCY	0.126935	0.00059994	1	1	1	1	0.999872	0.848815	0.900662	0.0442956	0.834464	0.019898
YCGR	1	1	1	1	1	1	0.999872	0.852415	0.99997	0.949405	0.943692	0.0735926
YCGY	1	1	1	1	1	1	0.999872	0.854315	0.713835	0.0116988	0.487145	0.00309969
YCTR	0.955271	0.0754925	1	1	1	1	0.999872	0.850715	0.720578	0.00969903	0.999761	0.836516
YCTY	6.79039e-06	9.999e-05	1	1	1	1	0.999872	0.848515	0.99997	0.949105	0.992823	0.273473
YGAR	1	1	1	1	1	1	0.999872	0.849615	0.99997	0.947605	0.999761	0.837716
YGAY	1	1	0.936666	0.0536946	1	1	0.999872	0.851915	0.99997	0.948305	0.999761	0.836216
YGCR	1	1	1	1	1	1	0.999872	0.851015	0.906494	0.0480952	0.86945	0.029697
YGCY	0.0506282	9.999e-05	1	1	1	1	0.999872	0.850915	0.87194	0.0344966	0.834464	0.0234977
YGGR	1	1	1	1	1	1	0.999872	0.852615	0.99997	0.950505	0.999761	0.839016
YGGY	1	1	1	1	1	1	0.999872	0.851615	0.99997	0.949605	0.999761	0.835116
YGTR	1	1	1	1	1	1	0.999872	0.849215	0.99997	0.949205	0.999761	0.833317
YGTY	0.000750841	9.999e-05	0.202558	0.00089991	1	1	0.999872	0.849615	0.713835	0.00889911	0.931737	0.0546945
YTAR	1	1	1	1	1	1	0.999872	0.849415	0.99997	0.949005	0.999761	0.836516
YTAY	1	1	0.910025	0.0318968	1	1	0.999872	0.849715	0.99997	0.948105	0.999761	0.838616
YTCR	1	1	1	1	1	1	0.999872	0.848315	0.906494	0.0378962	0.999761	0.834717
YTCY	2.47908e-07	9.999e-05	0.311314	0.00239976	1	1	0.999872	0.848115	0.540355	0.00309969	0.86945	0.0287971
YTGR	1	1	0.642488	0.00379962	1	1	0.999872	0.849615	0.934501	0.0619938	0.931737	0.0576942
YTGY	1.01035e-06	9.999e-05	0.131797	0.00039996	1	1	0.999872	0.847915	0.99997	0.948205	0.620524	0.00349965
YTTR	1	1	0.0102056	9.999e-05	1	1	0.999872	0.846515	0.99997	0.948105	0.999761	0.834917
YTTY	0.706055	0.00919908	0.131797	0.00059994	1	1	0.999872	0.842116	0.99997	0.948705	0.999761	0.836416
AAAA	0.484075	0.00239976	0.913402	0.030297	1	1	0.999872	0.849215	0.99997	0.948505	0.999761	0.835516
AAAC	1	1	0.6109	0.00469953	1	1	0.78362	0.0134987	0.428113	0.00089991	0.834464	0.0148985
AAAG	1	1	1	1	1	1	0.93925	0.0846915	0.916418	0.0421958	0.999761	0.836316
AAAT	0.527117	0.00189981	0.791696	0.00979902	1	1	0.999872	0.848915	0.99997	0.950205	0.999761	0.836516
AACA	1	1	1	1	1	1	0.758807	0.0124988	0.580402	0.00359964	0.999761	0.834017
AACC	1	1	0.883566	0.0226977	1	1	0.999872	0.847115	0.890861	0.0281972	0.834464	0.0149985
AACG	1	1	1	1	1	1	0.999872	0.850915	0.99997	0.949705	0.999761	0.837516
AACT	0.955271	0.0654935	1	1	1	1	0.999872	0.848615	0.99997	0.947805	0.999761	0.834517
AAGA	1	1	1	1	1	1	0.999872	0.850415	0.99997	0.948105	0.999761	0.834317
AAGC	1	1	1	1	1	1	0.999872	0.848115	0.99997	0.947805	0.999761	0.832017
AAGG	1	1	1	1	1	1	0.999872	0.850315	0.99997	0.948905	0.999761	0.837416
AAGT	1	1	1	1	1	1	0.999872	0.847415	0.99997	0.948605	0.999761	0.835616
AATA	1	1	1	1	1	1	0.999872	0.849115	0.99997	0.948805	0.999761	0.834517
AATC	0.804879	0.0105989	1	1	1	1	0.999872	0.847115	0.930432	0.0455954	0.999761	0.831917
AATG	0.686918	0.00579942	0.639312	0.00329967	1	1	0.999872	0.848815	0.99997	0.949005	0.999761	0.834417
AATT	0.995085	0.251575	0.913402	0.0336966	1	1	0.999872	0.848815	0.99997	0.947605	0.999761	0.834017
ACAA	1	1	1	1	1	1	0.999872	0.849015	0.991057	0.252575	0.999761	0.832617
ACAC	1	1	1	1	1	1	0.999872	0.848315	0.906494	0.040296	0.999761	0.835616
ACAG	1	1	0.913402	0.0328967	1	1	0.999872	0.851515	0.99997	0.949005	0.999761	0.834317
ACAT	1	1	1	1	1	1	0.999872	0.848415	0.890861	0.0318968	0.999761	0.834817
ACCA	1	1	0.800211	0.010499	1	1	0.999872	0.849215	0.934501	0.0556944	0.999761	0.833517
ACCC	1	1	1	1	1	1	0.999872	0.848115	0.99997	0.949405	0.999761	0.835316
ACCG	1	1	1	1	1	1	0.999872	0.851515	0.99997	0.948705	0.999761	0.835916
ACCT	1	1	1	1	1	1	0.999872	0.847915	0.916418	0.0414959	0.999761	0.836116
ACGA	1	1	1	1	1	1	0.999872	0.851215	0.99997	0.949305	0.999761	0.835716
ACGC	1	1	1	1	1	1	0.999872	0.849515	0.99997	0.948105	0.999761	0.838116
ACGG	1	1	1	1	1	1	0.999872	0.851415	0.99997	0.948705	0.891258	0.0331967
ACGT	1	1	1	1	1	1	0.999872	0.850615	0.458601	0.00219978	0.891258	0.029997
ACTA	0.880603	0.0240976	1	1	1	1	0.999872	0.845515	0.87194	0.0238976	0.999761	0.832717
ACTC	1	1	1	1	1	1	0.999872	0.847715	0.99997	0.948005	0.999761	0.834117
ACTG	1	1	1	1	1	1	0.999872	0.848515	0.713835	0.00819918	0.86945	0.0245975
ACTT	1	1	1	1	1	1	0.999872	0.847615	0.99997	0.948105	0.999761	0.834617
AGAA	1	1	1	1	1	1	0.81084	0.0187981	0.99997	0.948705	0.999761	0.837116
AGAC	1	1	1	1	1	1	0.999872	0.847915	0.922371	0.0425957	0.973494	0.109189
AGAG	1	1	1	1	1	1	0.999872	0.851015	0.99997	0.949605	0.999761	0.837616
AGAT	1	1	1	1	1	1	0.999872	0.850315	0.906494	0.0347965	0.999761	0.833917
AGCA	1	1	1	1	1	1	0.999872	0.851615	0.99997	0.949305	0.86945	0.0231977
AGCC	1	1	0.990607	0.158884	1	1	0.999872	0.850915	0.99997	0.948205	0.86945	0.0249975
AGCG	1	1	0.828852	0.0166983	1	1	0.999872	0.851615	0.99997	0.949205	0.999761	0.838816
AGCT	1	1	1	1	1	1	0.999872	0.849915	0.99997	0.947605	0.985691	0.171683
AGGA	1	1	1	1	1	1	0.999872	0.851815	0.99997	0.948905	0.999761	0.838216
AGGC	1	1	1	1	1	1	0.999872	0.851915	0.99997	0.948905	0.986346	0.179182
AGGG	1	1	1	1	1	1	0.999872	0.850215	0.99997	0.948605	0.999761	0.838816
AGGT	1	1	1	1	1	1	0.999872	0.849915	0.99997	0.949305	0.999761	0.835016
AGTA	1	1	1	1	1	1	0.999872	0.848215	0.99997	0.950605	0.999761	0.833617
AGTC	1	1	1	1	1	1	0.999872	0.847715	0.99997	0.947205	0.999761	0.834617
AGTG	1	1	1	1	1	1	0.999872	0.850115	0.99997	0.949405	0.986346	0.188681
AGTT	1	1	1	1	1	1	0.999872	0.849115	0.99997	0.948205	0.999761	0.834717
ATAA	1	1	1	1	1	1	0.999872	0.847715	0.99997	0.947805	0.999761	0.836616
ATAC	1	1	0.258814	0.00059994	1	1	0.999872	0.847315	0.941551	0.0586941	0.999761	0.831617
ATAG	1	1	1	1	1	1	0.999872	0.846715	0.99997	0.946305	0.999761	0.831417
ATAT	1	1	0.913402	0.0362964	1	1	0.999872	0.847215	0.99997	0.948705	0.999761	0.837516
ATCA	0.0278515	9.999e-05	0.161225	9.999e-05	1	1	0.999872	0.849315	0.355217	0.00089991	0.86945	0.0255974
ATCC	1	1	0.634075	0.00289971	1	1	0.999872	0.847115	0.99997	0.946505	0.973494	0.0968903
ATCG	1	1	0.898642	0.0281972	1	1	0.999872	0.849915	0.99997	0.948505	0.999761	0.835816
ATCT	1	1	1	1	1	1	0.999872	0.848315	0.0510219	9.999e-05	0.834464	0.0160984
ATGA	1	1	0.910025	0.029697	1	1	0.999872	0.849615	0.930432	0.0533947	0.999761	0.833517
ATGC	0.400855	0.00139986	0.95813	0.0563944	1	1	0.999872	0.848515	0.35623	0.00119988	0.834464	0.0159984
ATGG	1	1	0.944621	0.0462954	1	1	0.999872	0.847715	0.99997	0.948505	0.999761	0.835916
ATGT	1	1	0.131797	0.00029997	1	1	0.999872	0.847415	0.99997	0.948805	0.999761	0.835016
ATTA	1	1	0.6109	0.00349965	1	1	0.999872	0.845515	0.99997	0.947505	0.999761	0.835416
ATTC	1	1	0.81676	0.0126987	1	1	0.999872	0.845115	0.99997	0.947805	0.999761	0.834017
ATTG	1	1	1	1	1	1	0.999872	0.849915	0.37497	0.0009999	0.943692	0.0584942
ATTT	1	1	0.634075	0.00479952	1	1	0.999872	0.837616	0.99997	0.948505	0.999761	0.834617
CAAA	1	1	0.427715	0.00169983	1	1	0.999872	0.848515	0.713835	0.00809919	0.999761	0.836416
CAAC	1	1	1	1	1	1	0.999872	0.844816	0.99997	0.942606	0.999761	0.822018
CAAG	1	1	1	1	1	1	0.999872	0.850115	0.99997	0.948305	0.999761	0.832717
CAAT	0.184007	0.00059994	0.888966	0.020398	1	1	0.999872	0.845915	0.906494	0.0334967	0.999761	0.826817
CACA	1	1	0.700582	0.00649935	1	1	0.999872	0.849915	0.99997	0.948205	0.891258	0.030497
CACC	1	1	1	1	1	1	0.999872	0.849015	0.99997	0.949805	0.999761	0.837316
CACG	1	1	0.95813	0.0744926	1	1	0.999872	0.851815	0.99997	0.948905	0.893172	0.0328967
CACT	1	1	1	1	1	1	0.999872	0.848415	0.99997	0.948605	0.884106	0.0258974
CAGA	1	1	1	1	1	1	0.999872	0.851215	0.99997	0.948505	0.891258	0.0307969
CAGC	1	1	0.944621	0.0555944	1	1	0.999872	0.850615	0.99997	0.948705	0.999761	0.835016
CAGG	1	1	1	1	1	1	0.999872	0.852415	0.99997	0.949105	0.999761	0.836316
CAGT	1	1	1	1	1	1	0.999872	0.851315	0.99997	0.949305	0.999761	0.836016
CATA	1	1	0.666009	0.00369963	1	1	0.999872	0.847515	0.87194	0.0255974	0.86945	0.0221978
CATC	0.527117	0.00179982	0.6109	0.0039996	1	1	0.999872	0.849315	0.37497	0.00089991	0.834464	0.0151985
CATG	0.527117	0.00269973	0.389333	0.00139986	1	1	0.999872	0.850015	0.765884	0.010299	0.999761	0.835816
CATT	1	1	0.0572467	0.00029997	1	1	0.999872	0.847815	0.900662	0.0330967	0.999761	0.837116
CCAA	1	1	1	1	1	1	0.999872	0.848815	0.99997	0.948305	0.999761	0.833917
CCAC	1	1	1	1	1	1	0.999872	0.849615	0.99997	0.949405	0.999761	0.836616
CCAG	1	1	0.910025	0.0336966	1	1	0.999872	0.851215	0.99997	0.948905	0.999761	0.837216
CCAT	0.527117	0.00189981	0.766709	0.00859914	1	1	0.999872	0.846915	0.720578	0.0069993	0.891258	0.0289971
CCCA	1	1	1	1	1	1	0.999872	0.849715	0.99997	0.949005	0.999761	0.836916
CCCC	1	1	1	1	1	1	0.999872	0.852715	0.99997	0.948705	0.999761	0.837616
CCCG	1	1	1	1	1	1	0.999872	0.852515	0.713835	0.0109989	0.768825	0.0160984
CCCT	1	1	1	1	1	1	0.999872	0.850715	0.99997	0.948705	0.999761	0.836516
CCGA	1	1	1	1	1	1	0.999872	0.852215	0.99997	0.948105	0.999761	0.836116
CCGC	1	1	1	1	1	1	0.999872	0.855014	0.99997	0.950605	0.574565	0.00549945
CCGG	1	1	1	1	1	1	0.999872	0.851915	0.99997	0.948605	0.999761	0.837816
CCGT	0.894497	0.0355964	0.634075	0.00549945	1	1	0.999872	0.851615	0.398974	0.00169983	0.768825	0.0121988
CCTA	1	1	0.634075	0.00259974	1	1	0.999872	0.847315	0.99997	0.944306	0.999761	0.826917
CCTC	1	1	1	1	1	1	0.999872	0.850315	0.900662	0.0450955	0.773264	0.0146985
CCTG	1	1	1	1	1	1	0.999872	0.851315	0.99997	0.949005	0.940667	0.0671933
CCTT	0.54386	0.00329967	0.6109	0.00429957	1	1	0.999872	0.848715	0.35623	0.00109989	0.999761	0.834117
CGAA	1	1	1	1	1	1	0.999872	0.850815	0.962328	0.0944906	0.834464	0.0165983
CGAC	1	1	0.634075	0.0049995	1	1	0.999872	0.849515	0.99997	0.948805	0.999761	0.836016
CGAG	1	1	1	1	1	1	0.999872	0.852215	0.99997	0.948305	0.999761	0.837416
CGAT	1	1	1	1	1	1	0.999872	0.850215	0.99997	0.947505	0.999761	0.834017
CGCA	1	1	1	1	1	1	0.999872	0.850015	0.99997	0.949305	0.999761	0.836516
CGCC	1	1	1	1	1	1	0.999872	0.853115	0.99997	0.949405	0.834464	0.0240976
CGCG	1	1	1	1	1	1	0.999872	0.851715	0.99997	0.948705	0.999761	0.836616
CGCT	0.527117	0.00309969	1	1	1	1	0.999872	0.851915	0.99997	0.949105	0.834464	0.0209979
CGGA	1	1	1	1	1	1	0.999872	0.850615	0.99997	0.949005	0.999761	0.837016
CGGC	1	1	1	1	1	1	0.999872	0.852815	0.934501	0.0748925	0.834464	0.0236976
CGGG	1	1	1	1	1	1	0.999872	0.850315	0.99997	0.949605	0.999761	0.837416
CGGT	1	1	1	1	1	1	0.999872	0.849415	0.99997	0.948805	0.999761	0.837616
CGTA	1	1	1	1	1	1	0.999872	0.848715	0.99997	0.946805	0.999761	0.836316
CGTC	0.995085	0.257074	1	1	1	1	0.999872	0.849315	0.99997	0.949405	0.999761	0.838316
CGTG	1	1	0.634075	0.00569943	1	1	0.999872	0.849815	0.37497	0.00169983	0.768825	0.0124988
CGTT	0.532178	0.00369963	0.639312	0.00449955	1	1	0.999872	0.850115	0.35623	0.00139986	0.768825	0.010199
CTAA	0.64151	0.00389961	1	1	1	1	0.999872	0.844616	0.99997	0.948205	0.999761	0.833817
CTAC	1	1	1	1	1	1	0.999872	0.849015	0.775316	0.010099	0.999761	0.830417
CTAG	1	1	1	1	1	1	0.999872	0.846515	0.99997	0.945805	0.999761	0.833317
CTAT	1	1	0.951876	0.0538946	1	1	0.999872	0.846515	0.32554	0.00059994	0.768825	0.00789921
CTCA	1	1	1	1	1	1	0.999872	0.851015	0.713835	0.0079992	0.999761	0.832117
CTCC	0.955271	0.0813919	1	1	1	1	0.999872	0.849115	0.99997	0.949705	0.986346	0.185081
CTCG	1	1	1	1	1	1	0.999872	0.852815	0.900579	0.0417958	0.574565	0.00329967
CTCT	2.71945e-05	9.999e-05	1	1	1	1	0.999872	0.849115	0.87194	0.0277972	0.999761	0.837416
CTGA	1	1	1	1	1	1	0.999872	0.850015	0.99997	0.948705	0.999761	0.834417
CTGC	0.123012	0.00049995	1	1	1	1	0.999872	0.849815	0.900662	0.0418958	0.0862724	0.00039996
CTGG	1	1	1	1	1	1	0.999872	0.851515	0.99997	0.949305	0.999761	0.837016
CTGT	0.0276499	0.00029997	0.253455	0.00119988	1	1	0.999872	0.848215	0.262273	0.00079992	0.891258	0.0325967
CTTA	0.527117	0.00239976	0.258814	0.00089991	1	1	0.999872	0.846015	0.99997	0.948905	0.999761	0.834517
CTTC	0.184007	0.00039996	1	1	1	1	0.999872	0.849615	0.99997	0.948805	0.999761	0.836016
CTTG	0.774657	0.00949905	1	1	1	1	0.999872	0.850115	0.855533	0.0218978	0.999761	0.834917
CTTT	0.00145229	9.999e-05	1	1	1	1	0.999872	0.848215	0.35623	0.00079992	0.999761	0.836516
GAAA	1	1	1	1	1	1	0.183617	0.00029997	0.99997	0.948705	0.999761	0.835716
GAAC	1	1	1	1	1	1	0.999872	0.848415	0.355217	0.00069993	0.834464	0.0114989
GAAG	1	1	1	1	1	1	0.999872	0.850115	0.99997	0.948905	0.999761	0.834717
GAAT	1	1	1	1	1	1	0.999872	0.849215	0.99997	0.948105	0.999761	0.835916
GACA	1	1	0.6109	0.00419958	1	1	0.999872	0.849415	0.99997	0.948105	0.999761	0.831917
GACC	1	1	1	1	1	1	0.999872	0.849515	0.900662	0.0344966	0.999761	0.835616
GACG	1	1	1	1	1	1	0.999872	0.850715	0.99997	0.948405	0.999761	0.834617
GACT	1	1	1	1	1	1	0.999872	0.846815	0.99997	0.946405	0.834464	0.0146985
GAGA	1	1	1	1	1	1	0.999872	0.850815	0.99997	0.947805	0.999761	0.836616
GAGC	1	1	1	1	1	1	0.999872	0.852615	0.99997	0.948305	0.999761	0.835016
GAGG	1	1	1	1	1	1	0.999872	0.852515	0.99997	0.949005	0.999761	0.837316
GAGT	1	1	1	1	1	1	0.999872	0.845915	0.99997	0.948905	0.999761	0.834317
GATA	1	1	1	1	1	1	0.999872	0.847215	0.99997	0.944606	0.999761	0.828917
GATC	1	1	0.898642	0.0223978	1	1	0.999872	0.847815	0.99997	0.938506	0.999761	0.823918
GATG	0.725177	0.00519948	0.666009	0.00369963	1	1	0.999872	0.852015	0.99997	0.947105	0.834464	0.019798
GATT	1	1	1	1	1	1	0.999872	0.848815	0.99997	0.947505	0.999761	0.835916
GCAA	1	1	0.704614	0.00339966	1	1	0.999872	0.849115	0.941551	0.0560944	0.999761	0.831717
GCAC	1	1	0.639312	0.0039996	1	1	0.999872	0.848015	0.99997	0.948805	0.503556	0.00149985
GCAG	1	1	1	1	1	1	0.999872	0.851815	0.99997	0.949305	0.999761	0.837516
GCAT	1	1	1	1	1	1	0.999872	0.848915	0.87194	0.0220978	0.985691	0.162584
GCCA	1	1	0.946185	0.0508949	1	1	0.999872	0.848215	0.99997	0.948205	0.891258	0.0316968
GCCC	1	1	1	1	1	1	0.999872	0.853315	0.99997	0.949905	0.891258	0.0372963
GCCG	1	1	1	1	1	1	0.999872	0.850715	0.99997	0.949905	0.999761	0.838916
GCCT	1	1	1	1	1	1	0.999872	0.850415	0.99997	0.948305	0.999761	0.835716
GCGA	1	1	1	1	1	1	0.999872	0.849615	0.99997	0.949005	0.999761	0.836116
GCGC	1	1	1	1	1	1	0.999872	0.851715	0.99997	0.950205	0.837052	0.0250975
GCGG	1	1	1	1	1	1	0.999872	0.852415	0.99997	0.949405	0.999761	0.840016
GCGT	1	1	0.951876	0.0605939	1	1	0.999872	0.850215	0.99997	0.948405	0.768825	0.0127987
GCTA	0.848316	0.020498	1	1	1	1	0.999872	0.849915	0.99997	0.948805	0.999761	0.836816
GCTC	1	1	1	1	1	1	0.999872	0.848815	0.99997	0.947805	0.999761	0.835616
GCTG	1	1	1	1	1	1	0.999872	0.851115	0.713835	0.00949905	0.834464	0.0214979
GCTT	0.0278515	9.999e-05	1	1	1	1	0.999872	0.847215	0.694867	0.00649935	0.884106	0.0282972
GGAA	1	1	1	1	1	1	0.999872	0.850315	0.99997	0.948705	0.999761	0.835216
GGAC	1	1	1	1	1	1	0.999872	0.849115	0.99997	0.947705	0.999761	0.834017
GGAG	1	1	1	1	1	1	0.999872	0.851015	0.99997	0.949905	0.999761	0.836316
GGAT	1	1	1	1	1	1	0.999872	0.849115	0.99997	0.946905	0.884106	0.0260974
GGCA	1	1	0.771032	0.0089991	1	1	0.999872	0.849815	0.99997	0.948905	0.999761	0.834817
GGCC	1	1	1	1	1	1	0.999872	0.849815	0.99997	0.948505	0.982902	0.168283
GGCG	1	1	1	1	1	1	0.999872	0.851615	0.99997	0.951105	0.999761	0.839616
GGCT	1	1	1	1	1	1	0.999872	0.850515	0.99997	0.949005	0.999761	0.838416
GGGA	1	1	1	1	1	1	0.999872	0.850515	0.99997	0.948905	0.999761	0.837916
GGGC	1	1	1	1	1	1	0.999872	0.850515	0.99997	0.949605	0.999761	0.838316
GGGG	1	1	0.913402	0.0378962	1	1	0.999872	0.850015	0.99997	0.949105	0.999761	0.838816
GGGT	1	1	1	1	1	1	0.999872	0.847215	0.99997	0.948405	0.999761	0.837416
GGTA	1	1	1	1	1	1	0.999872	0.848215	0.99997	0.947405	0.768825	0.010399
GGTC	1	1	1	1	1	1	0.999872	0.848615	0.99997	0.947105	0.999761	0.834317
GGTG	1	1	1	1	1	1	0.999872	0.850315	0.99997	0.949705	0.999761	0.839516
GGTT	1	1	1	1	1	1	0.999872	0.846615	0.99997	0.946905	0.999761	0.834117
GTAA	1	1	0.77253	0.00929907	1	1	0.999872	0.847715	0.854655	0.0217978	0.999761	0.836116
GTAC	1	1	1	1	1	1	0.999872	0.848715	0.445364	0.00229977	0.999761	0.836716
GTAG	1	1	1	1	1	1	0.999872	0.849115	0.99997	0.948005	0.999761	0.836116
GTAT	0.527117	0.0019998	1	1	1	1	0.999872	0.847615	0.890861	0.030097	0.999761	0.835316
GTCA	1	1	1	1	1	1	0.999872	0.849915	0.99997	0.947605	0.999761	0.832517
GTCC	1	1	1	1	1	1	0.999872	0.847415	0.713835	0.00709929	0.999761	0.833917
GTCG	0.484075	0.0029997	1	1	1	1	0.999872	0.849415	0.99997	0.948305	0.985691	0.177082
GTCT	0.184007	0.00049995	1	1	1	1	0.999872	0.847615	0.99997	0.948105	0.999761	0.833717
GTGA	1	1	1	1	1	1	0.999872	0.849215	0.99997	0.948705	0.834464	0.0188981
GTGC	0.720941	0.0069993	0.224817	0.00029997	1	1	0.999872	0.849715	0.99997	0.947805	0.999761	0.836016
GTGG	1	1	1	1	1	1	0.999872	0.848815	0.99997	0.949405	0.999761	0.838416
GTGT	0.725177	0.00769923	1	1	1	1	0.999872	0.849115	0.785801	0.0150985	0.947106	0.0663934
GTTA	1	1	1	1	1	1	0.999872	0.841416	0.99997	0.948205	0.999761	0.835416
GTTC	1	1	0.771032	0.00979902	1	1	0.999872	0.849015	0.99997	0.947705	0.768825	0.0089991
GTTG	1	1	0.396283	0.0009999	1	1	0.999872	0.846515	0.99997	0.948105	0.999761	0.835016
GTTT	1	1	0.766709	0.0110989	1	1	0.999872	0.847015	0.99997	0.948605	0.999761	0.835616
TAAA	1	1	1	1	1	1	0.999872	0.847015	0.779554	0.0123988	0.999761	0.835416
TAAC	0.400855	0.0009999	1	1	1	1	0.999872	0.841816	0.934501	0.0547945	0.259177	0.00069993
TAAG	1	1	1	1	1	1	0.999872	0.845015	0.99997	0.948505	0.999761	0.834517
TAAT	1	1	1	1	1	1	0.999872	0.846615	0.99997	0.948705	0.999761	0.833817
TACA	1	1	0.990607	0.151785	1	1	0.999872	0.848315	0.99997	0.947805	0.999761	0.833517
TACC	0.880603	0.0231977	0.258814	0.00049995	1	1	0.999872	0.849515	0.906494	0.0394961	0.999761	0.837316
TACG	1	1	1	1	1	1	0.999872	0.848715	0.991057	0.258274	0.999761	0.834917
TACT	1	1	0.77253	0.00859914	1	1	0.999872	0.847415	0.373932	0.00179982	0.999761	0.836116
TAGA	1	1	1	1	1	1	0.999872	0.848115	0.99997	0.948705	0.999761	0.832517
TAGC	1	1	1	1	1	1	0.999872	0.842416	0.99997	0.943806	0.999761	0.829217
TAGG	1	1	1	1	1	1	0.999872	0.848015	0.99997	0.947605	0.999761	0.834317
TAGT	1	1	1	1	1	1	0.999872	0.843616	0.99997	0.949205	0.999761	0.832317
TATA	1	1	0.639312	0.00529947	1	1	0.999872	0.849415	0.99997	0.949705	0.999761	0.836716
TATC	1	1	0.913402	0.0305969	1	1	0.999872	0.847115	0.662932	0.00419958	0.891258	0.0235976
TATG	1	1	0.634075	0.00239976	1	1	0.999872	0.848015	0.900662	0.0349965	0.999761	0.834017
TATT	1	1	0.210948	0.00069993	1	1	0.999872	0.846515	0.930432	0.0527947	0.999761	0.836616
TCAA	0.104428	0.00029997	0.110388	0.00029997	1	1	0.999872	0.848315	0.930432	0.0487951	0.834464	0.0146985
TCAC	1	1	1	1	1	1	0.999872	0.847515	0.906494	0.0371963	0.931737	0.050295
TCAG	1	1	1	1	1	1	0.999872	0.849015	0.99997	0.946905	0.999761	0.835616
TCAT	1	1	0.00496765	9.999e-05	1	1	0.0623903	0.00029997	0.398974	0.00069993	0.834464	0.0179982
TCCA	1	1	0.0529349	9.999e-05	1	1	0.999872	0.849215	0.846505	0.0171983	0.931737	0.0481952
TCCC	0.995085	0.261374	1	1	1	1	0.999872	0.851415	0.179025	0.00039996	0.834464	0.0190981
TCCG	1	1	0.951876	0.0622938	1	1	0.999872	0.850215	0.930432	0.0617938	0.891258	0.0356964
TCCT	0.403188	0.00219978	1	1	1	1	0.999872	0.849915	0.99997	0.949105	0.487145	0.00269973
TCGA	1	1	1	1	1	1	0.999872	0.848815	0.99997	0.948405	0.986346	0.173883
TCGC	0.511134	0.00239976	0.7988	0.0148985	1	1	0.999872	0.852415	0.99997	0.948305	0.901347	0.0364964
TCGG	1	1	1	1	1	1	0.999872	0.850415	0.99997	0.949105	0.999761	0.838816
TCGT	1	1	1	1	1	1	0.999872	0.848815	0.37497	0.00139986	0.999761	0.834917
TCTA	1	1	1	1	1	1	0.999872	0.847915	0.37497	0.00109989	0.999761	0.834817
TCTC	0.082507	9.999e-05	0.913402	0.0385961	1	1	0.999872	0.849115	0.745478	0.010299	0.999761	0.837716
TCTG	1	1	0.446139	0.00159984	1	1	0.999872	0.849915	0.521922	0.00309969	0.999761	0.836416
TCTT	0.000557005	9.999e-05	0.634075	0.00569943	1	1	0.999872	0.849215	0.934501	0.0592941	0.999761	0.835916
TGAA	1	1	1	1	1	1	0.999872	0.848815	0.99997	0.948505	0.999761	0.833417
TGAC	1	1	1	1	1	1	0.999872	0.848415	0.99997	0.947205	0.999761	0.833717
TGAG	1	1	1	1	1	1	0.999872	0.851015	0.99997	0.949805	0.834464	0.019598
TGAT	1	1	0.800211	0.0125987	1	1	0.999872	0.850215	0.99997	0.948605	0.999761	0.837916
TGCA	0.126067	9.999e-05	0.711594	0.00659934	1	1	0.999872	0.849815	0.934501	0.0555944	0.70596	0.00679932
TGCC	0.880603	0.030297	1	1	1	1	0.999872	0.849315	0.953688	0.0826917	0.487145	0.00259974
TGCG	1	1	1	1	1	1	0.999872	0.849715	0.99997	0.948705	0.503556	0.00219978
TGCT	0.0178658	9.999e-05	1	1	1	1	0.999872	0.849315	0.87194	0.0269973	0.834464	0.0175982
TGGA	1	1	1	1	1	1	0.999872	0.849815	0.99997	0.947805	0.999761	0.835216
TGGC	1	1	1	1	1	1	0.999872	0.850515	0.99997	0.949005	0.999761	0.836816
TGGG	1	1	1	1	1	1	0.999872	0.850915	0.99997	0.949105	0.999761	0.838216
TGGT	1	1	1	1	1	1	0.999872	0.849415	0.99997	0.947705	0.999761	0.834917
TGTA	1	1	1	1	1	1	0.999872	0.847615	0.99997	0.948805	0.999761	0.835916
TGTC	0.042017	0.00019998	0.6109	0.00489951	1	1	0.999872	0.848615	0.458601	0.00189981	0.503556	0.0019998
TGTG	0.54386	0.00249975	0.253455	0.00109989	1	1	0.999872	0.848615	0.922371	0.0533947	0.999761	0.836316
TGTT	0.351208	0.00139986	0.634075	0.00519948	1	1	0.999872	0.850115	0.900662	0.0378962	0.999761	0.836816
TTAA	1	1	1	1	1	1	0.999872	0.847015	0.99997	0.948605	0.999761	0.835416
TTAC	1	1	1	1	1	1	0.999872	0.848415	0.991057	0.254275	0.999761	0.834917
TTAG	1	1	1	1	1	1	0.999872	0.849215	0.934501	0.0556944	0.999761	0.833917
TTAT	1	1	0.33141	0.00089991	1	1	0.999872	0.845115	0.99997	0.948805	0.999761	0.838116
TTCA	1	1	0.00496765	9.999e-05	1	1	0.999872	0.847615	0.87194	0.0230977	0.999761	0.835816
TTCC	0.184007	0.00069993	0.766709	0.0106989	1	1	0.999872	0.847215	0.37497	0.00109989	0.999761	0.835416
TTCG	1	1	1	1	1	1	0.999872	0.851915	0.906494	0.0374963	0.999761	0.835816
TTCT	0.000886364	9.999e-05	0.800211	0.0127987	1	1	0.999872	0.848415	0.906494	0.0392961	0.999761	0.837316
TTGA	1	1	1	1	1	1	0.999872	0.849415	0.99997	0.947305	0.945748	0.0607939
TTGC	0.527117	0.00249975	1	1	1	1	0.999872	0.845915	0.922371	0.050395	0.834464	0.0180982
TTGG	1	1	1	1	1	1	0.999872	0.848815	0.99997	0.947605	0.999761	0.834717
TTGT	0.407001	0.00129987	0.766709	0.00989901	1	1	0.999872	0.847415	0.890861	0.0335966	0.999761	0.836716
TTTA	1	1	0.800211	0.0150985	1	1	0.999872	0.846815	0.99997	0.950105	0.999761	0.837316
TTTC	0.0991819	0.00019998	0.6109	0.00479952	1	1	0.999872	0.848415	0.973919	0.128787	0.999761	0.836516
TTTG	1	1	0.441379	0.0019998	1	1	0.999872	0.849115	0.99997	0.949805	0.768825	0.0109989
TTTT	1	1	0.6109	0.00459954	1	1	0.999872	0.837316	0.99997	0.949205	0.999761	0.835416
