# Supplementary material for: RNAmotifs: prediction of multivalent RNA motifs that control alternative splicing
Source: Genome Biol. 2014 Jan 31;15(1):R20. doi: 10.1186/gb-2014-15-1-r20 (PMC4054596; doi:10.1186/gb-2014-15-1-r20)
Supplement: Additional file 5 — Table showing tetramers found as significantly enriched. Each line reports an enriched tetramer for an exon type (enhanced, silenced), the regions where it was found as significantly enriched, the corresponding pfdr, and pempirical obtained from 10,000 bootstrap samples for the three regions of interest in a specific data set (NOVA, hnRNP C, PTBP1, TARDBP, TIAL1, 'Mixed' and Brain-Heart sets). [file gb-2014-15-1-r20-S5.xlsx]

## Sheet: YCAY+TCTC hits in regions
rowID	type	YCAY			TCTC
		hits_region1	hits_region2	hits_region3	hits_region1	hits_region2	hits_region3
8121	enh	0	0	1	1	0	0
14592	enh	0	0	1	1	0	0
21610	enh	0	0	1	1	0	0
26310	enh	0	0	1	1	0	0
30813	enh	0	0	1	1	0	0
5013	sil	0	1	0	0	0	1
14745	sil	1	0	0	1	0	0

## Sheet: Co-regulated Enhanced exons
rowID	Stringency	TIGR.Transcript.Cluster	Ensembl.Gene.ID	mm9.in	mm9.skip	Gene.Symbol	strand	Genomic.skip	Genomic.in	mRNA.in	annotated.exons	dIrank
8121	Low	TC0401834	ENSMUSG00000041936	chr4:155542656-155542678	chr4:155541919-155542842	Agrn	-	E37-E39	E38	E34alt	CE	2.26
14592	High	TC0800061	ENSMUSG00000031442	chr8:13013916-13014007	chr8:13013651-13014819	Mcf2l	+	E35-E37	E36	E25alt	CE	8.85
21610	High	TC1100686	ENSMUSG00000034156	chr11:87596163-87596212	chr11:87595552-87598238	Bzrap1	+	E35-E37	E36	E11alt	CE	1.36
26310	High	TC1400715	ENSMUSG00000021820	chr14:21567042-21567073	chr14:21563871-21574881	Camk2g	-	E15-E19	E16	E14var_alt	CE	1.56
30813	High	TC1701233	ENSMUSG00000052105	chr17:66689846-66689880	chr17:66687495-66692166	1110012J17Rik	-	E28-E31	E29	E9alt	CE	20.63

## Sheet: Co-regulated Silenced Exons
rowID	Stringency	TIGR.Transcript.Cluster	Ensembl.Gene.ID	mm9.in	mm9.skip	Gene.Symbol	strand	Genomic.skip	Genomic.in	mRNA.in	annotated.exons	dIrank
5013	High	TC0300339	ENSMUSG00000027936	chr3:90064620-90065025	chr3:90064293-90066373	Crtc2	+	E11-E13	E12	E9alt	CE	-1.37
14745	High	TC0800234	ENSMUSG00000031626	chr8:46870624-46870679	chr8:46861058-46875330	Sorbs2	+	E25-E30	E29	E11alt	CE	-10.12
